# Supplementary material for: Selective separation of planar and non-planar hydrocarbons using an aqueous Pd6 interlocked cage
Source: Chem Sci. 2022 Sep 14;13(40):11764–71. doi: 10.1039/d2sc04660a (PMC9580621; doi:10.1039/d2sc04660a)
Supplement: SC-013-D2SC04660A-s002 [file SC-013-D2SC04660A-s002.cif]

# Electronic Supplementary Material (ESI) for Chemical Science.
# This journal is © The Royal Society of Chemistry 2022

####################################################################### 
# 
# This file contains crystal structure data downloaded from the 
# Cambridge Structural Database (CSD) hosted by the Cambridge 
# Crystallographic Data Centre (CCDC).
# 
# Full information about CCDC data access policies and citation 
# guidelines are available at http://www.ccdc.cam.ac.uk/access/V1 
# 
# Audit and citation data items may have been added by the CCDC. 
# Please retain this information to preserve the provenance of 
# this file and to allow appropriate attribution of the data. 
# 
#######################################################################

data_p3barc1_a
_database_code_depnum_ccdc_archive 'CCDC 2174542'
loop_
_audit_author_name
_audit_author_address
'Jack K Clegg'
;Indian Institute of  Science
India
;
_audit_update_record             
;
2022-05-24 deposited with the CCDC.	2022-09-14 downloaded from the CCDC.
;
_audit_creation_date             2022-04-22
_audit_creation_method           
;
Olex2 1.3
(compiled 2020.11.12 svn.r5f609507 for OlexSys, GUI svn.r6408)
;
_shelx_SHELXL_version_number     2018/3
_chemical_name_common            ?
_chemical_name_systematic        ?
_chemical_formula_moiety         '2(C80 H102 N30 Pd3), 24(N O3), x(H2 O)'
_chemical_formula_sum            'C160 H204 N84 O72 Pd6'
_chemical_formula_weight         5094.46
_chemical_melting_point          ?
loop_
_atom_type_symbol
_atom_type_description
_atom_type_scat_dispersion_real
_atom_type_scat_dispersion_imag
_atom_type_scat_source
C C 0.0033 0.0016 'International Tables Vol C Tables 4.2.6.8 and 6.1.1.4'
H H 0.0000 0.0000 'International Tables Vol C Tables 4.2.6.8 and 6.1.1.4'
N N 0.0061 0.0033 'International Tables Vol C Tables 4.2.6.8 and 6.1.1.4'
O O 0.0106 0.0060 'International Tables Vol C Tables 4.2.6.8 and 6.1.1.4'
Pd Pd -0.9988 1.0072 'International Tables Vol C Tables 4.2.6.8 and 6.1.1.4'

_shelx_space_group_comment       
;
The symmetry employed for this shelxl refinement is uniquely defined
by the following loop, which should always be used as a source of
symmetry information in preference to the above space-group names.
They are only intended as comments.
;
_space_group_crystal_system      trigonal
_space_group_IT_number           165
_space_group_name_H-M_alt        'P -3 c 1'
_space_group_name_Hall           '-P 3 2"c'
loop_
_space_group_symop_operation_xyz
'x, y, z'
'-y, x-y, z'
'-x+y, -x, z'
'y, x, -z+1/2'
'x-y, -y, -z+1/2'
'-x, -x+y, -z+1/2'
'-x, -y, -z'
'y, -x+y, -z'
'x-y, x, -z'
'-y, -x, z-1/2'
'-x+y, y, z-1/2'
'x, x-y, z-1/2'

_cell_length_a                   27.653(4)
_cell_length_b                   27.653(4)
_cell_length_c                   44.488(9)
_cell_angle_alpha                90
_cell_angle_beta                 90
_cell_angle_gamma                120
_cell_volume                     29463(10)
_cell_formula_units_Z            4
_cell_measurement_reflns_used    456097
_cell_measurement_temperature    100(2)
_cell_measurement_theta_max      28.284
_cell_measurement_theta_min      2.250
_shelx_estimated_absorpt_T_max   0.958
_shelx_estimated_absorpt_T_min   0.958
_exptl_absorpt_coefficient_mu    0.436
_exptl_absorpt_correction_T_max  ?
_exptl_absorpt_correction_T_min  ?
_exptl_absorpt_correction_type   none
_exptl_absorpt_process_details   ?
_exptl_absorpt_special_details   ?
_exptl_crystal_colour            colourless
_exptl_crystal_colour_primary    colourless
_exptl_crystal_density_diffrn    1.149
_exptl_crystal_density_meas      ?
_exptl_crystal_density_method    ?
_exptl_crystal_description       block
_exptl_crystal_F_000             10416
_exptl_crystal_size_max          0.1
_exptl_crystal_size_mid          0.1
_exptl_crystal_size_min          0.1
_exptl_transmission_factor_max   ?
_exptl_transmission_factor_min   ?
_diffrn_reflns_av_R_equivalents  0.0654
_diffrn_reflns_av_unetI/netI     0.0188
_diffrn_reflns_Laue_measured_fraction_full 0.998
_diffrn_reflns_Laue_measured_fraction_max 0.998
_diffrn_reflns_limit_h_max       36
_diffrn_reflns_limit_h_min       -36
_diffrn_reflns_limit_k_max       36
_diffrn_reflns_limit_k_min       -36
_diffrn_reflns_limit_l_max       59
_diffrn_reflns_limit_l_min       -59
_diffrn_reflns_number            456097
_diffrn_reflns_point_group_measured_fraction_full 0.998
_diffrn_reflns_point_group_measured_fraction_max 0.998
_diffrn_reflns_theta_full        25.244
_diffrn_reflns_theta_max         28.284
_diffrn_reflns_theta_min         2.250
_diffrn_ambient_temperature      100(2)
_diffrn_detector_area_resol_mean ?
_diffrn_measured_fraction_theta_full 0.998
_diffrn_measured_fraction_theta_max 0.998
_diffrn_measurement_device_type  'MX2 Beamline Australian Synchrotron'
_diffrn_measurement_method       'phi Scan'
_diffrn_radiation_monochromator  'Silicon Double Crystal'
_diffrn_radiation_type           synchrotron
_diffrn_radiation_wavelength     0.7108
_diffrn_source                   Synchrotron
_reflns_Friedel_coverage         0.000
_reflns_Friedel_fraction_full    .
_reflns_Friedel_fraction_max     .
_reflns_number_gt                14626
_reflns_number_total             24357
_reflns_special_details          
;
 Reflections were merged by SHELXL according to the crystal
 class for the calculation of statistics and refinement.
 
 Structure factors included contributions from the .fab file.
 
 _reflns_Friedel_fraction is defined as the number of unique
 Friedel pairs measured divided by the number that would be
 possible theoretically, ignoring centric projections and
 systematic absences.
;
_reflns_threshold_expression     'I > 2\s(I)'
_computing_cell_refinement       'XDS (Kabsch, 1993)'
_computing_data_collection       ?
_computing_data_reduction        'XDS (Kabsch, 1993)'
_computing_molecular_graphics    'Olex2 1.3 (Dolomanov et al., 2009)'
_computing_publication_material  'Olex2 1.3 (Dolomanov et al., 2009)'
_computing_structure_refinement  'SHELXL 2018/3 (Sheldrick, 2015)'
_computing_structure_solution    'SHELXT 2018/2 (Sheldrick, 2018)'
_refine_diff_density_max         2.202
_refine_diff_density_min         -0.614
_refine_diff_density_rms         0.117
_refine_ls_extinction_coef       .
_refine_ls_extinction_method     none
_refine_ls_goodness_of_fit_ref   1.066
_refine_ls_hydrogen_treatment    constr
_refine_ls_matrix_type           full
_refine_ls_number_parameters     795
_refine_ls_number_reflns         24357
_refine_ls_number_restraints     0
_refine_ls_R_factor_all          0.1120
_refine_ls_R_factor_gt           0.0910
_refine_ls_restrained_S_all      1.066
_refine_ls_shift/su_max          0.002
_refine_ls_shift/su_mean         0.000
_refine_ls_structure_factor_coef Fsqd
_refine_ls_weighting_details     
'w=1/[\s^2^(Fo^2^)+(0.2000P)^2^+10.0000P] where P=(Fo^2^+2Fc^2^)/3'
_refine_ls_weighting_scheme      calc
_refine_ls_wR_factor_gt          0.2931
_refine_ls_wR_factor_ref         0.3221
_refine_special_details          ?
_olex2_refinement_description    
;
1. Fixed Uiso
 At 1.2 times of:
  All C(H) groups, All C(H,H) groups, All N(H) groups
 At 1.5 times of:
  All C(H,H,H) groups
2.a Secondary CH2 refined with riding coordinates:
 C4(H4A,H4B), C10(H10A,H10B), C3(H3A,H3B), C9(H9A,H9B)
2.b Aromatic/amide H refined with riding coordinates:
 N12(H12), N20(H20A), N8(H8), N16(H16), C29(H29), C28(H28), C40(H40), C17(H17),
  C42(H42), C010(H010), C32(H32), C31(H31), C24(H24), C44(H44), C20(H20),
 C25(H25), C22(H22), C35(H35), C13(H13), C43(H43), C46(H46), C18(H18), C51(H51),
  C47(H47), C50(H50), C39(H39), C37(H37), C33(H33), C21(H21), C54(H54),
 C15(H15), C14(H14), C53(H53), C48(H48), C36(H36), C55(H55)
2.c Idealised Me refined as rotating group:
 C2(H2A,H2B,H2C), C8(H8A,H8B,H8C), C1(H1A,H1B,H1C), C6(H6A,H6B,H6C), C12(H12A,
 H12B,H12C), C7(H7A,H7B,H7C), C5(H5A,H5B,H5C), C11(H11A,H11B,H11C)
;
_atom_sites_solution_hydrogens   geom
_atom_sites_solution_primary     ?
_atom_sites_solution_secondary   ?
loop_
_atom_site_label
_atom_site_type_symbol
_atom_site_fract_x
_atom_site_fract_y
_atom_site_fract_z
_atom_site_U_iso_or_equiv
_atom_site_adp_type
_atom_site_occupancy
_atom_site_site_symmetry_order
_atom_site_calc_flag
_atom_site_refinement_flags_posn
_atom_site_refinement_flags_adp
_atom_site_refinement_flags_occupancy
_atom_site_disorder_assembly
_atom_site_disorder_group
Pd1 Pd 1.11175(2) 0.60982(2) 0.35378(2) 0.08846(18) Uani 1 1 d . . . . .
Pd2 Pd 1.01335(2) 0.25248(2) 0.43644(2) 0.1001(2) Uani 1 1 d . . . . .
N10 N 1.01690(13) 0.49058(13) 0.41723(11) 0.0889(12) Uani 1 1 d . . . . .
N12 N 0.70601(14) 0.31859(14) 0.46341(11) 0.0873(12) Uani 1 1 d . . . . .
H12 H 0.697623 0.284146 0.467573 0.105 Uiso 1 1 calc R U . . .
N19 N 0.75922(14) 0.35620(15) 0.53253(11) 0.0875(11) Uani 1 1 d . . . . .
N20 N 0.72067(15) 0.37322(15) 0.53623(12) 0.0919(12) Uani 1 1 d . . . . .
H20A H 0.730938 0.408672 0.538569 0.110 Uiso 1 1 calc R U . . .
N6 N 1.01041(14) 0.47838(15) 0.29680(11) 0.0879(11) Uani 1 1 d . . . . .
N9 N 1.07991(14) 0.55364(14) 0.38816(10) 0.0846(11) Uani 1 1 d . . . . .
N5 N 1.07333(14) 0.54446(15) 0.32535(11) 0.0888(11) Uani 1 1 d . . . . .
N18 N 0.97720(14) 0.34786(15) 0.49383(11) 0.0893(12) Uani 1 1 d . . . . .
N17 N 1.01176(15) 0.30824(16) 0.46583(12) 0.0938(13) Uani 1 1 d . . . . .
N11 N 0.76009(13) 0.35981(14) 0.45795(11) 0.0853(11) Uani 1 1 d . . . . .
N14 N 0.96968(15) 0.33430(16) 0.37298(12) 0.0946(13) Uani 1 1 d . . . . .
N8 N 0.70291(15) 0.31552(15) 0.24794(12) 0.0936(13) Uani 1 1 d . . . . .
H8 H 0.692153 0.279850 0.246131 0.112 Uiso 1 1 calc R U . . .
N16 N 0.72062(17) 0.36866(18) 0.32146(12) 0.1002(13) Uani 1 1 d . . . . .
H16 H 0.733533 0.404161 0.317339 0.120 Uiso 1 1 calc R U . . .
N15 N 0.75668(17) 0.34925(17) 0.32773(12) 0.0974(13) Uani 1 1 d . . . . .
N1 N 1.15312(17) 0.67671(15) 0.38197(11) 0.0961(12) Uani 1 1 d . . . . .
N7 N 0.75912(15) 0.35581(15) 0.25163(11) 0.0896(12) Uani 1 1 d . . . . .
N2 N 1.14367(18) 0.66721(18) 0.31944(13) 0.1068(14) Uani 1 1 d . . . . .
C29 C 0.88911(16) 0.36223(16) 0.44089(12) 0.0823(13) Uani 1 1 d . . . . .
H29 H 0.875829 0.323289 0.442247 0.099 Uiso 1 1 calc R U . . .
N13 N 1.00527(16) 0.29651(16) 0.40240(13) 0.0980(13) Uani 1 1 d . . . . .
C30 C 0.85359(17) 0.38276(16) 0.44775(13) 0.0843(13) Uani 1 1 d . . . . .
C28 C 0.94358(16) 0.39810(17) 0.43212(12) 0.0805(12) Uani 1 1 d . . . . .
H28 H 0.967770 0.384034 0.427426 0.097 Uiso 1 1 calc R U . . .
C27 C 0.96209(16) 0.45362(16) 0.43028(13) 0.0814(12) Uani 1 1 d . . . . .
C45 C 0.666667 0.333333 0.5361(2) 0.089(2) Uani 1 3 d S T P . .
C40 C 0.84239(18) 0.32753(18) 0.52181(13) 0.0888(14) Uani 1 1 d . . . . .
H40 H 0.805504 0.297790 0.525349 0.107 Uiso 1 1 calc R U . . .
C38 C 0.93631(18) 0.35947(19) 0.50712(14) 0.0876(14) Uani 1 1 d . . . . .
C17 C 0.92554(18) 0.46733(18) 0.27365(14) 0.0906(14) Uani 1 1 d . . . . .
H17 H 0.940141 0.506537 0.274548 0.109 Uiso 1 1 calc R U . . .
N4 N 1.0130(2) 0.19380(19) 0.40843(15) 0.1165(17) Uani 1 1 d . . . . .
C42 C 0.90792(17) 0.42537(18) 0.51991(13) 0.0875(14) Uani 1 1 d . . . . .
H42 H 0.916262 0.462875 0.522458 0.105 Uiso 1 1 calc R U . . .
C010 C 1.06336(17) 0.48371(17) 0.41833(14) 0.0915(15) Uani 1 1 d . . . . .
H010 H 1.067176 0.456497 0.429471 0.110 Uiso 1 1 calc R U . . .
C32 C 0.92857(17) 0.47605(16) 0.43756(13) 0.0845(13) Uani 1 1 d . . . . .
H32 H 0.942531 0.515128 0.436330 0.101 Uiso 1 1 calc R U . . .
C31 C 0.87495(17) 0.44050(17) 0.44655(14) 0.0894(14) Uani 1 1 d . . . . .
H31 H 0.851722 0.455274 0.452089 0.107 Uiso 1 1 calc R U . . .
C34 C 0.666667 0.333333 0.4621(2) 0.082(2) Uani 1 3 d S T P . .
C41 C 0.85423(17) 0.38223(18) 0.52499(13) 0.0850(13) Uani 1 1 d . . . . .
C24 C 1.02877(16) 0.53286(16) 0.39889(13) 0.0865(14) Uani 1 1 d . . . . .
H24 H 1.004066 0.546287 0.394146 0.104 Uiso 1 1 calc R U . . .
C44 C 0.81013(17) 0.39570(19) 0.53055(14) 0.0913(14) Uani 1 1 d . . . . .
H44 H 0.819161 0.433490 0.532678 0.110 Uiso 1 1 calc R U . . .
C20 C 0.88559(18) 0.35305(18) 0.26852(13) 0.0883(14) Uani 1 1 d . . . . .
H20 H 0.872305 0.314403 0.265505 0.106 Uiso 1 1 calc R U . . .
C25 C 1.10143(17) 0.52316(17) 0.40054(14) 0.0903(14) Uani 1 1 d . . . . .
H25 H 1.137913 0.529175 0.396995 0.108 Uiso 1 1 calc R U . . .
C22 C 0.79286(18) 0.33728(18) 0.25400(14) 0.0890(14) Uani 1 1 d . . . . .
H22 H 0.780572 0.298887 0.250789 0.107 Uiso 1 1 calc R U . . .
C49 C 0.9295(2) 0.3458(2) 0.36059(15) 0.0940(15) Uani 1 1 d . . . . .
C35 C 0.96583(17) 0.30508(19) 0.47689(16) 0.0988(17) Uani 1 1 d . . . . .
H35 H 0.929146 0.275310 0.472958 0.119 Uiso 1 1 calc R U . . .
N3 N 1.0217(2) 0.20772(19) 0.47130(16) 0.1170(17) Uani 1 1 d . . . . .
C13 C 1.02311(17) 0.52440(18) 0.31276(13) 0.0872(13) Uani 1 1 d . . . . .
H13 H 0.999782 0.540328 0.314804 0.105 Uiso 1 1 calc R U . . .
C43 C 0.95006(17) 0.41465(18) 0.51110(14) 0.0903(15) Uani 1 1 d . . . . .
H43 H 0.987121 0.444296 0.507913 0.108 Uiso 1 1 calc R U . . .
C52 C 0.8497(2) 0.37222(19) 0.34093(14) 0.0938(15) Uani 1 1 d . . . . .
C16 C 0.95808(18) 0.44395(19) 0.28238(14) 0.0882(14) Uani 1 1 d . . . . .
C46 C 0.95784(19) 0.29366(19) 0.39270(15) 0.0944(16) Uani 1 1 d . . . . .
H46 H 0.921304 0.266640 0.398990 0.113 Uiso 1 1 calc R U . . .
C18 C 0.87223(19) 0.43245(19) 0.26380(13) 0.0897(14) Uani 1 1 d . . . . .
H18 H 0.849627 0.447927 0.258253 0.108 Uiso 1 1 calc R U . . .
C51 C 0.9028(2) 0.41459(19) 0.34849(14) 0.0906(14) Uani 1 1 d . . . . .
H51 H 0.911910 0.452492 0.346928 0.109 Uiso 1 1 calc R U . . .
C47 C 1.0268(2) 0.3644(2) 0.36916(17) 0.1067(19) Uani 1 1 d . . . . .
H47 H 1.047071 0.395696 0.356362 0.128 Uiso 1 1 calc R U . . .
C50 C 0.9427(2) 0.40162(19) 0.35836(14) 0.0912(14) Uani 1 1 d . . . . .
H50 H 0.979041 0.430712 0.363606 0.109 Uiso 1 1 calc R U . . .
C39 C 0.88442(18) 0.31541(19) 0.51338(13) 0.0882(14) Uani 1 1 d . . . . .
H39 H 0.876944 0.277998 0.512102 0.106 Uiso 1 1 calc R U . . .
C37 C 1.05567(18) 0.3563(2) 0.47755(15) 0.1024(17) Uani 1 1 d . . . . .
H37 H 1.094099 0.369134 0.474064 0.123 Uiso 1 1 calc R U . . .
C33 C 0.79557(16) 0.34307(16) 0.45520(13) 0.0840(13) Uani 1 1 d . . . . .
H33 H 0.784029 0.304751 0.458021 0.101 Uiso 1 1 calc R U . . .
C56 C 0.666667 0.333333 0.3217(2) 0.095(3) Uani 1 3 d S T P . .
C19 C 0.85071(17) 0.37641(19) 0.26174(15) 0.0919(15) Uani 1 1 d . . . . .
C21 C 0.93794(18) 0.38709(18) 0.27931(14) 0.0925(15) Uani 1 1 d . . . . .
H21 H 0.960809 0.371873 0.284780 0.111 Uiso 1 1 calc R U . . .
C54 C 0.8765(2) 0.3026(2) 0.35274(16) 0.1032(17) Uani 1 1 d . . . . .
H54 H 0.867514 0.264753 0.354298 0.124 Uiso 1 1 calc R U . . .
C15 C 1.09286(19) 0.5103(2) 0.31703(14) 0.0923(15) Uani 1 1 d . . . . .
H15 H 1.127707 0.514155 0.322821 0.111 Uiso 1 1 calc R U . . .
C14 C 1.05427(18) 0.4693(2) 0.29896(15) 0.0947(15) Uani 1 1 d . . . . .
H14 H 1.057428 0.440060 0.289679 0.114 Uiso 1 1 calc R U . . .
C53 C 0.8367(2) 0.3163(2) 0.34248(15) 0.1018(17) Uani 1 1 d . . . . .
H53 H 0.800744 0.287441 0.336548 0.122 Uiso 1 1 calc R U . . .
C23 C 0.666667 0.333333 0.2473(2) 0.088(2) Uani 1 3 d S T P . .
C48 C 1.0477(2) 0.3408(2) 0.38696(16) 0.1049(18) Uani 1 1 d . . . . .
H48 H 1.086255 0.352688 0.388822 0.126 Uiso 1 1 calc R U . . .
C36 C 1.03555(18) 0.3822(2) 0.49467(16) 0.1007(17) Uani 1 1 d . . . . .
H36 H 1.056347 0.416551 0.505146 0.121 Uiso 1 1 calc R U . . .
C55 C 0.8085(2) 0.3868(2) 0.33281(15) 0.0967(15) Uani 1 1 d . . . . .
H55 H 0.819371 0.425196 0.331072 0.116 Uiso 1 1 calc R U . . .
C2 C 1.1139(3) 0.6835(2) 0.40148(17) 0.1102(19) Uani 1 1 d . . . . .
H2A H 1.087733 0.688908 0.389027 0.165 Uiso 1 1 calc R U . . .
H2B H 1.134732 0.716094 0.414495 0.165 Uiso 1 1 calc R U . . .
H2C H 1.093085 0.650023 0.413893 0.165 Uiso 1 1 calc R U . . .
C8 C 0.9707(3) 0.1770(3) 0.4884(2) 0.132(3) Uani 1 1 d . . . . .
H8A H 0.957538 0.202377 0.494827 0.198 Uiso 1 1 calc R U . . .
H8B H 0.977801 0.160482 0.506192 0.198 Uiso 1 1 calc R U . . .
H8C H 0.942089 0.147268 0.475925 0.198 Uiso 1 1 calc R U . . .
C1 C 1.1924(2) 0.6687(3) 0.40153(17) 0.1123(19) Uani 1 1 d . . . . .
H1A H 1.212162 0.654430 0.389419 0.168 Uiso 1 1 calc R U . . .
H1B H 1.171330 0.641877 0.417473 0.168 Uiso 1 1 calc R U . . .
H1C H 1.219460 0.704505 0.410533 0.168 Uiso 1 1 calc R U . . .
C4 C 1.1626(4) 0.7214(2) 0.3343(2) 0.135(3) Uani 1 1 d . . . . .
H4A H 1.189805 0.751385 0.321031 0.162 Uiso 1 1 calc R U . . .
H4B H 1.130110 0.726972 0.336698 0.162 Uiso 1 1 calc R U . . .
C10 C 1.0094(4) 0.1479(3) 0.4305(3) 0.160(4) Uani 1 1 d . . . . .
H10A H 0.969791 0.122395 0.435935 0.193 Uiso 1 1 calc R U . . .
H10B H 1.023371 0.125551 0.420233 0.193 Uiso 1 1 calc R U . . .
C6 C 1.1030(4) 0.6578(3) 0.2950(2) 0.142(3) Uani 1 1 d . . . . .
H6A H 1.082915 0.618214 0.289478 0.214 Uiso 1 1 calc R U . . .
H6B H 1.123038 0.680284 0.277409 0.214 Uiso 1 1 calc R U . . .
H6C H 1.076286 0.668835 0.302019 0.214 Uiso 1 1 calc R U . . .
C12 C 0.9629(4) 0.1693(3) 0.3868(3) 0.172(4) Uani 1 1 d . . . . .
H12A H 0.930098 0.165822 0.397185 0.258 Uiso 1 1 calc R U . . .
H12B H 0.955125 0.132327 0.380020 0.258 Uiso 1 1 calc R U . . .
H12C H 0.971655 0.193995 0.369393 0.258 Uiso 1 1 calc R U . . .
C3 C 1.1868(4) 0.7266(2) 0.3620(2) 0.138(3) Uani 1 1 d . . . . .
H3A H 1.191135 0.760465 0.372033 0.166 Uiso 1 1 calc R U . . .
H3B H 1.224511 0.731504 0.359174 0.166 Uiso 1 1 calc R U . . .
C7 C 1.0679(3) 0.2424(3) 0.4926(2) 0.143(3) Uani 1 1 d . . . . .
H7A H 1.102453 0.265006 0.481243 0.214 Uiso 1 1 calc R U . . .
H7B H 1.073044 0.218070 0.506580 0.214 Uiso 1 1 calc R U . . .
H7C H 1.058489 0.267100 0.503825 0.214 Uiso 1 1 calc R U . . .
C9 C 1.0398(4) 0.1704(4) 0.4563(3) 0.154(3) Uani 1 1 d . . . . .
H9A H 1.080014 0.192264 0.451382 0.185 Uiso 1 1 calc R U . . .
H9B H 1.034053 0.140066 0.470282 0.185 Uiso 1 1 calc R U . . .
C5 C 1.1915(3) 0.6624(3) 0.3049(2) 0.142(3) Uani 1 1 d . . . . .
H5A H 1.218800 0.666974 0.320352 0.213 Uiso 1 1 calc R U . . .
H5B H 1.209814 0.691464 0.289594 0.213 Uiso 1 1 calc R U . . .
H5C H 1.176517 0.625553 0.295513 0.213 Uiso 1 1 calc R U . . .
C11 C 1.0647(4) 0.2173(3) 0.3914(3) 0.192(5) Uani 1 1 d . . . . .
H11A H 1.061871 0.190406 0.376138 0.289 Uiso 1 1 calc R U . . .
H11B H 1.095779 0.225540 0.405002 0.289 Uiso 1 1 calc R U . . .
H11C H 1.071457 0.251815 0.381512 0.289 Uiso 1 1 calc R U . . .
O1 O 0.78659(18) 0.4858(2) 0.26888(16) 0.1368(19) Uani 1 1 d . . . . .
O2 O 0.7844(2) 0.4899(2) 0.31656(17) 0.143(2) Uani 1 1 d . . . . .
N21 N 0.7942(3) 0.5115(2) 0.2926(2) 0.135(2) Uani 1 1 d . . . . .
O3 O 0.7981(4) 0.5608(3) 0.29002(19) 0.199(3) Uani 1 1 d . . . . .
N23 N 0.8225(3) 0.6593(3) 0.4423(2) 0.165(3) Uani 1 1 d . . . . .
O6 O 0.7766(2) 0.6228(4) 0.4429(3) 0.239(5) Uani 1 1 d . . . . .
O5 O 0.8171(4) 0.6994(4) 0.4379(3) 0.238(4) Uani 1 1 d . . . . .
O9 O 0.7855(3) 0.4868(4) 0.4713(4) 0.225(7) Uani 1 1 d . . . . .
O4 O 0.8632(3) 0.6593(5) 0.4517(3) 0.298(7) Uani 1 1 d . . . . .
N22 N 0.8033(3) 0.4975(4) 0.4905(4) 0.209(7) Uani 1 1 d . . . . .
O8 O 0.7719(3) 0.4854(3) 0.5186(4) 0.304(8) Uani 1 1 d . . . . .
O7 O 0.8543(2) 0.5209(3) 0.5008(2) 0.195(3) Uani 1 1 d . . . . .

loop_
_atom_site_aniso_label
_atom_site_aniso_U_11
_atom_site_aniso_U_22
_atom_site_aniso_U_33
_atom_site_aniso_U_23
_atom_site_aniso_U_13
_atom_site_aniso_U_12
Pd1 0.04447(17) 0.04868(18) 0.1602(4) 0.00054(17) 0.00157(17) 0.01426(12)
Pd2 0.05134(19) 0.05377(19) 0.1997(5) 0.0070(2) 0.0074(2) 0.02976(15)
N10 0.0430(15) 0.0432(15) 0.179(4) 0.0029(19) 0.0025(19) 0.0207(13)
N12 0.0459(15) 0.0439(15) 0.171(4) 0.0043(19) 0.0028(19) 0.0219(13)
N19 0.0520(17) 0.0553(18) 0.157(4) 0.000(2) 0.0024(19) 0.0282(15)
N20 0.0571(19) 0.0500(17) 0.172(4) 0.000(2) -0.001(2) 0.0292(15)
N6 0.0481(16) 0.0523(17) 0.157(4) 0.002(2) 0.0030(19) 0.0202(14)
N9 0.0456(15) 0.0504(16) 0.151(3) -0.0024(19) 0.0005(18) 0.0186(13)
N5 0.0466(16) 0.0578(19) 0.153(4) -0.002(2) 0.0043(19) 0.0190(14)
N18 0.0446(16) 0.0569(19) 0.168(4) 0.006(2) 0.0007(19) 0.0263(14)
N17 0.0498(17) 0.061(2) 0.175(4) 0.008(2) 0.001(2) 0.0307(16)
N11 0.0449(15) 0.0503(16) 0.164(4) 0.0003(19) -0.0004(18) 0.0260(13)
N14 0.0548(19) 0.0553(19) 0.169(4) 0.004(2) 0.003(2) 0.0240(16)
N8 0.0529(18) 0.0489(17) 0.177(4) -0.008(2) 0.002(2) 0.0240(14)
N16 0.062(2) 0.069(2) 0.173(4) 0.006(2) 0.002(2) 0.0351(18)
N15 0.068(2) 0.063(2) 0.165(4) 0.006(2) 0.008(2) 0.0358(19)
N1 0.068(2) 0.0471(17) 0.155(4) -0.002(2) 0.001(2) 0.0153(16)
N7 0.0517(17) 0.0553(18) 0.160(4) -0.001(2) -0.002(2) 0.0253(15)
N2 0.066(2) 0.059(2) 0.169(4) 0.007(2) 0.002(3) 0.0121(18)
C29 0.0481(18) 0.0454(18) 0.150(4) -0.001(2) -0.004(2) 0.0210(15)
N13 0.0546(18) 0.0561(19) 0.182(4) -0.001(2) 0.003(2) 0.0264(16)
C30 0.0499(19) 0.0424(17) 0.160(4) 0.001(2) 0.000(2) 0.0222(15)
C28 0.0509(19) 0.0529(19) 0.143(4) -0.001(2) 0.000(2) 0.0296(16)
C27 0.0436(17) 0.0471(18) 0.150(4) 0.002(2) 0.001(2) 0.0203(15)
C45 0.057(2) 0.057(2) 0.154(8) 0.000 0.000 0.0287(12)
C40 0.0489(19) 0.054(2) 0.160(4) 0.009(2) 0.003(2) 0.0225(17)
C38 0.0499(19) 0.064(2) 0.150(4) 0.001(3) -0.007(2) 0.0299(18)
C17 0.056(2) 0.051(2) 0.161(4) 0.004(2) 0.008(2) 0.0242(18)
N4 0.078(3) 0.065(2) 0.211(5) -0.005(3) 0.017(3) 0.039(2)
C42 0.052(2) 0.051(2) 0.154(4) -0.008(2) -0.014(2) 0.0212(17)
C010 0.0475(19) 0.051(2) 0.178(5) -0.004(2) -0.006(2) 0.0259(17)
C32 0.054(2) 0.0446(18) 0.155(4) -0.003(2) -0.001(2) 0.0243(15)
C31 0.0490(19) 0.0469(18) 0.175(5) 0.000(2) 0.001(2) 0.0262(16)
C34 0.052(2) 0.052(2) 0.142(7) 0.000 0.000 0.0260(10)
C41 0.052(2) 0.058(2) 0.144(4) -0.005(2) -0.006(2) 0.0265(17)
C24 0.0438(17) 0.0442(18) 0.165(4) 0.002(2) 0.004(2) 0.0171(15)
C44 0.051(2) 0.056(2) 0.166(5) -0.003(3) -0.006(2) 0.0258(17)
C20 0.056(2) 0.051(2) 0.162(4) 0.001(2) 0.001(2) 0.0299(17)
C25 0.0474(19) 0.051(2) 0.168(5) 0.002(2) 0.002(2) 0.0219(16)
C22 0.053(2) 0.051(2) 0.159(4) -0.004(2) 0.001(2) 0.0230(17)
C49 0.061(2) 0.059(2) 0.155(5) 0.003(3) 0.005(3) 0.025(2)
C35 0.0431(18) 0.059(2) 0.196(6) 0.008(3) -0.002(2) 0.0269(18)
N3 0.071(3) 0.073(3) 0.217(5) 0.024(3) 0.001(3) 0.043(2)
C13 0.0483(19) 0.052(2) 0.153(4) -0.005(2) 0.000(2) 0.0190(16)
C43 0.0424(18) 0.054(2) 0.167(5) -0.004(2) -0.010(2) 0.0181(16)
C52 0.070(3) 0.054(2) 0.155(5) 0.004(2) 0.011(3) 0.030(2)
C16 0.050(2) 0.057(2) 0.152(4) -0.002(2) 0.000(2) 0.0229(17)
C46 0.056(2) 0.055(2) 0.171(5) -0.006(3) 0.003(3) 0.0276(18)
C18 0.057(2) 0.058(2) 0.155(4) 0.002(2) 0.001(2) 0.0298(19)
C51 0.068(3) 0.053(2) 0.150(4) 0.004(2) 0.010(3) 0.0294(19)
C47 0.057(2) 0.058(2) 0.199(6) 0.012(3) 0.006(3) 0.024(2)
C50 0.060(2) 0.056(2) 0.147(4) -0.007(2) 0.004(2) 0.0212(19)
C39 0.051(2) 0.059(2) 0.156(4) 0.006(2) -0.002(2) 0.0285(18)
C37 0.0397(18) 0.076(3) 0.189(6) 0.006(3) 0.000(3) 0.0272(19)
C33 0.0476(18) 0.0419(17) 0.162(4) -0.003(2) 0.000(2) 0.0220(15)
C56 0.065(3) 0.065(3) 0.155(8) 0.000 0.000 0.0323(13)
C19 0.0478(19) 0.059(2) 0.169(5) -0.001(3) -0.001(2) 0.0265(18)
C21 0.055(2) 0.052(2) 0.169(5) -0.003(3) 0.001(3) 0.0257(18)
C54 0.066(3) 0.053(2) 0.184(6) 0.000(3) -0.007(3) 0.025(2)
C15 0.051(2) 0.066(2) 0.157(5) 0.002(3) 0.002(2) 0.0272(19)
C14 0.048(2) 0.063(2) 0.170(5) -0.001(3) 0.007(2) 0.0256(18)
C53 0.061(2) 0.056(2) 0.186(6) -0.007(3) -0.004(3) 0.027(2)
C23 0.056(2) 0.056(2) 0.150(7) 0.000 0.000 0.0281(11)
C48 0.052(2) 0.060(2) 0.192(6) 0.005(3) 0.012(3) 0.0203(19)
C36 0.045(2) 0.065(3) 0.184(5) 0.015(3) 0.002(3) 0.0208(19)
C55 0.061(2) 0.061(2) 0.166(5) 0.000(3) 0.008(3) 0.029(2)
C2 0.085(3) 0.065(3) 0.185(6) -0.011(3) -0.014(4) 0.040(3)
C8 0.088(4) 0.097(4) 0.218(8) 0.036(5) 0.015(4) 0.052(3)
C1 0.060(3) 0.085(3) 0.182(6) -0.020(4) -0.026(3) 0.028(2)
C4 0.143(6) 0.048(2) 0.176(7) 0.010(3) -0.014(5) 0.019(3)
C10 0.114(6) 0.060(3) 0.325(13) 0.007(5) 0.026(7) 0.057(4)
C6 0.118(5) 0.078(4) 0.184(7) 0.023(4) -0.022(5) 0.014(4)
C12 0.111(6) 0.091(5) 0.313(13) -0.039(6) 0.014(7) 0.051(4)
C3 0.143(6) 0.047(3) 0.167(7) 0.004(3) -0.002(5) 0.005(3)
C7 0.082(4) 0.099(5) 0.248(9) 0.033(5) -0.009(5) 0.045(4)
C9 0.112(6) 0.091(5) 0.284(12) 0.004(6) -0.001(7) 0.069(5)
C5 0.079(4) 0.117(6) 0.192(7) 0.018(5) 0.030(4) 0.020(4)
C11 0.115(6) 0.097(5) 0.379(16) -0.008(7) 0.072(8) 0.063(5)
O1 0.074(2) 0.087(3) 0.256(6) -0.035(4) -0.017(3) 0.045(2)
O2 0.097(3) 0.077(3) 0.249(6) 0.027(4) 0.012(4) 0.040(2)
N21 0.093(4) 0.056(3) 0.238(8) 0.003(4) 0.010(4) 0.025(2)
O3 0.241(8) 0.091(4) 0.271(8) 0.009(4) 0.034(6) 0.087(5)
N23 0.087(4) 0.104(4) 0.287(9) 0.009(5) -0.038(5) 0.036(4)
O6 0.060(3) 0.210(8) 0.416(13) -0.091(8) 0.009(5) 0.046(4)
O5 0.190(8) 0.187(8) 0.380(13) -0.008(8) -0.044(8) 0.126(7)
O9 0.064(4) 0.086(4) 0.52(2) -0.064(7) -0.056(6) 0.037(3)
O4 0.133(6) 0.345(14) 0.470(16) -0.194(13) -0.114(8) 0.161(8)
N22 0.066(5) 0.074(5) 0.49(2) 0.026(8) 0.031(8) 0.040(4)
O8 0.116(5) 0.093(4) 0.72(2) 0.078(8) 0.149(9) 0.066(4)
O7 0.081(3) 0.109(4) 0.355(10) -0.042(5) -0.021(4) 0.018(3)

_geom_special_details            
;
 All esds (except the esd in the dihedral angle between two l.s. planes)
 are estimated using the full covariance matrix.  The cell esds are taken
 into account individually in the estimation of esds in distances, angles
 and torsion angles; correlations between esds in cell parameters are only
 used when they are defined by crystal symmetry.  An approximate (isotropic)
 treatment of cell esds is used for estimating esds involving l.s. planes.
;
loop_
_geom_bond_atom_site_label_1
_geom_bond_atom_site_label_2
_geom_bond_distance
_geom_bond_site_symmetry_2
_geom_bond_publ_flag
Pd1 N9 2.040(4) . ?
Pd1 N5 2.019(4) . ?
Pd1 N1 2.046(4) . ?
Pd1 N2 2.057(5) . ?
Pd2 N17 2.039(5) . ?
Pd2 N13 2.024(5) . ?
Pd2 N4 2.041(5) . ?
Pd2 N3 2.068(5) . ?
N10 C27 1.460(5) . ?
N10 C010 1.390(5) . ?
N10 C24 1.325(6) . ?
N12 H12 0.8800 . ?
N12 N11 1.375(5) . ?
N12 C34 1.341(3) . ?
N19 N20 1.373(5) . ?
N19 C44 1.283(6) . ?
N20 H20A 0.8800 . ?
N20 C45 1.342(4) . ?
N6 C13 1.342(6) . ?
N6 C16 1.426(6) . ?
N6 C14 1.359(6) . ?
N9 C24 1.321(5) . ?
N9 C25 1.367(6) . ?
N5 C13 1.334(6) . ?
N5 C15 1.355(6) . ?
N18 C38 1.447(6) . ?
N18 C35 1.302(7) . ?
N18 C36 1.405(5) . ?
N17 C35 1.324(6) . ?
N17 C37 1.379(7) . ?
N11 C33 1.283(5) . ?
N14 C49 1.411(7) . ?
N14 C46 1.331(7) . ?
N14 C47 1.378(6) . ?
N8 H8 0.8800 . ?
N8 N7 1.397(5) . ?
N8 C23 1.320(4) . ?
N16 H16 0.8800 . ?
N16 N15 1.377(6) . ?
N16 C56 1.313(4) . ?
N15 C55 1.303(6) . ?
N1 C2 1.473(8) . ?
N1 C1 1.492(7) . ?
N1 C3 1.509(8) . ?
N7 C22 1.274(6) . ?
N2 C4 1.473(8) . ?
N2 C6 1.491(9) . ?
N2 C5 1.538(9) . ?
C29 H29 0.9500 . ?
C29 C30 1.392(6) . ?
C29 C28 1.382(6) . ?
N13 C46 1.345(6) . ?
N13 C48 1.383(7) . ?
C30 C31 1.399(5) . ?
C30 C33 1.459(6) . ?
C28 H28 0.9500 . ?
C28 C27 1.357(6) . ?
C27 C32 1.387(6) . ?
C40 H40 0.9500 . ?
C40 C41 1.386(6) . ?
C40 C39 1.412(6) . ?
C38 C43 1.387(6) . ?
C38 C39 1.368(6) . ?
C17 H17 0.9500 . ?
C17 C16 1.400(7) . ?
C17 C18 1.369(6) . ?
N4 C10 1.570(10) . ?
N4 C12 1.537(12) . ?
N4 C11 1.455(10) . ?
C42 H42 0.9500 . ?
C42 C41 1.381(6) . ?
C42 C43 1.394(6) . ?
C010 H010 0.9500 . ?
C010 C25 1.333(7) . ?
C32 H32 0.9500 . ?
C32 C31 1.367(6) . ?
C31 H31 0.9500 . ?
C41 C44 1.463(6) . ?
C24 H24 0.9500 . ?
C44 H44 0.9500 . ?
C20 H20 0.9500 . ?
C20 C19 1.436(6) . ?
C20 C21 1.360(7) . ?
C25 H25 0.9500 . ?
C22 H22 0.9500 . ?
C22 C19 1.455(6) . ?
C49 C50 1.400(7) . ?
C49 C54 1.395(7) . ?
C35 H35 0.9500 . ?
N3 C8 1.448(9) . ?
N3 C7 1.490(10) . ?
N3 C9 1.508(9) . ?
C13 H13 0.9500 . ?
C43 H43 0.9500 . ?
C52 C51 1.386(7) . ?
C52 C53 1.403(6) . ?
C52 C55 1.432(7) . ?
C16 C21 1.388(6) . ?
C46 H46 0.9500 . ?
C18 H18 0.9500 . ?
C18 C19 1.357(6) . ?
C51 H51 0.9500 . ?
C51 C50 1.392(7) . ?
C47 H47 0.9500 . ?
C47 C48 1.328(8) . ?
C50 H50 0.9500 . ?
C39 H39 0.9500 . ?
C37 H37 0.9500 . ?
C37 C36 1.342(8) . ?
C33 H33 0.9500 . ?
C21 H21 0.9500 . ?
C54 H54 0.9500 . ?
C54 C53 1.408(7) . ?
C15 H15 0.9500 . ?
C15 C14 1.363(7) . ?
C14 H14 0.9500 . ?
C53 H53 0.9500 . ?
C48 H48 0.9500 . ?
C36 H36 0.9500 . ?
C55 H55 0.9500 . ?
C2 H2A 0.9800 . ?
C2 H2B 0.9800 . ?
C2 H2C 0.9800 . ?
C8 H8A 0.9800 . ?
C8 H8B 0.9800 . ?
C8 H8C 0.9800 . ?
C1 H1A 0.9800 . ?
C1 H1B 0.9800 . ?
C1 H1C 0.9800 . ?
C4 H4A 0.9900 . ?
C4 H4B 0.9900 . ?
C4 C3 1.375(11) . ?
C10 H10A 0.9900 . ?
C10 H10B 0.9900 . ?
C10 C9 1.375(13) . ?
C6 H6A 0.9800 . ?
C6 H6B 0.9800 . ?
C6 H6C 0.9800 . ?
C12 H12A 0.9800 . ?
C12 H12B 0.9800 . ?
C12 H12C 0.9800 . ?
C3 H3A 0.9900 . ?
C3 H3B 0.9900 . ?
C7 H7A 0.9800 . ?
C7 H7B 0.9800 . ?
C7 H7C 0.9800 . ?
C9 H9A 0.9900 . ?
C9 H9B 0.9900 . ?
C5 H5A 0.9800 . ?
C5 H5B 0.9800 . ?
C5 H5C 0.9800 . ?
C11 H11A 0.9800 . ?
C11 H11B 0.9800 . ?
C11 H11C 0.9800 . ?
O1 N21 1.229(9) . ?
O2 N21 1.186(9) . ?
N21 O3 1.320(8) . ?
N23 O6 1.162(9) . ?
N23 O5 1.206(11) . ?
N23 O4 1.199(10) . ?
O9 N22 0.96(2) . ?
N22 O8 1.46(2) . ?
N22 O7 1.307(12) . ?

loop_
_geom_angle_atom_site_label_1
_geom_angle_atom_site_label_2
_geom_angle_atom_site_label_3
_geom_angle
_geom_angle_site_symmetry_1
_geom_angle_site_symmetry_3
_geom_angle_publ_flag
N9 Pd1 N1 93.56(17) . . ?
N9 Pd1 N2 179.23(19) . . ?
N5 Pd1 N9 87.38(17) . . ?
N5 Pd1 N1 178.15(17) . . ?
N5 Pd1 N2 93.23(19) . . ?
N1 Pd1 N2 85.8(2) . . ?
N17 Pd2 N4 177.4(2) . . ?
N17 Pd2 N3 91.3(2) . . ?
N13 Pd2 N17 88.52(19) . . ?
N13 Pd2 N4 93.6(2) . . ?
N13 Pd2 N3 179.8(2) . . ?
N4 Pd2 N3 86.6(2) . . ?
C010 N10 C27 126.7(4) . . ?
C24 N10 C27 125.1(3) . . ?
C24 N10 C010 107.7(4) . . ?
N11 N12 H12 121.6 . . ?
C34 N12 H12 121.6 . . ?
C34 N12 N11 116.9(3) . . ?
C44 N19 N20 115.2(4) . . ?
N19 N20 H20A 121.5 . . ?
C45 N20 N19 117.0(3) . . ?
C45 N20 H20A 121.5 . . ?
C13 N6 C16 124.6(4) . . ?
C13 N6 C14 107.6(4) . . ?
C14 N6 C16 127.6(4) . . ?
C24 N9 Pd1 124.2(3) . . ?
C24 N9 C25 106.7(4) . . ?
C25 N9 Pd1 128.0(3) . . ?
C13 N5 Pd1 127.4(3) . . ?
C13 N5 C15 106.9(4) . . ?
C15 N5 Pd1 125.5(3) . . ?
C35 N18 C38 125.3(4) . . ?
C35 N18 C36 107.7(4) . . ?
C36 N18 C38 126.8(4) . . ?
C35 N17 Pd2 124.8(4) . . ?
C35 N17 C37 106.0(5) . . ?
C37 N17 Pd2 129.1(3) . . ?
C33 N11 N12 115.4(3) . . ?
C46 N14 C49 124.0(4) . . ?
C46 N14 C47 108.4(4) . . ?
C47 N14 C49 127.5(5) . . ?
N7 N8 H8 121.5 . . ?
C23 N8 H8 121.5 . . ?
C23 N8 N7 117.0(3) . . ?
N15 N16 H16 120.5 . . ?
C56 N16 H16 120.5 . . ?
C56 N16 N15 118.9(4) . . ?
C55 N15 N16 116.5(4) . . ?
C2 N1 Pd1 111.2(3) . . ?
C2 N1 C1 108.2(5) . . ?
C2 N1 C3 112.8(5) . . ?
C1 N1 Pd1 110.0(3) . . ?
C1 N1 C3 108.5(5) . . ?
C3 N1 Pd1 106.0(4) . . ?
C22 N7 N8 115.8(4) . . ?
C4 N2 Pd1 104.4(4) . . ?
C4 N2 C6 110.9(6) . . ?
C4 N2 C5 113.2(6) . . ?
C6 N2 Pd1 114.3(4) . . ?
C6 N2 C5 106.6(7) . . ?
C5 N2 Pd1 107.5(4) . . ?
C30 C29 H29 119.8 . . ?
C28 C29 H29 119.8 . . ?
C28 C29 C30 120.5(4) . . ?
C46 N13 Pd2 127.0(4) . . ?
C46 N13 C48 105.2(5) . . ?
C48 N13 Pd2 127.2(4) . . ?
C29 C30 C31 118.4(4) . . ?
C29 C30 C33 118.6(3) . . ?
C31 C30 C33 123.0(4) . . ?
C29 C28 H28 120.4 . . ?
C27 C28 C29 119.2(4) . . ?
C27 C28 H28 120.4 . . ?
C28 C27 N10 119.2(4) . . ?
C28 C27 C32 122.3(4) . . ?
C32 C27 N10 118.2(4) . . ?
N20 C45 N20 119.999(14) . 2_655 ?
N20 C45 N20 120.001(13) 3_665 2_655 ?
N20 C45 N20 119.996(13) . 3_665 ?
C41 C40 H40 119.6 . . ?
C41 C40 C39 120.9(4) . . ?
C39 C40 H40 119.6 . . ?
C43 C38 N18 118.8(4) . . ?
C39 C38 N18 118.3(4) . . ?
C39 C38 C43 122.8(4) . . ?
C16 C17 H17 120.7 . . ?
C18 C17 H17 120.7 . . ?
C18 C17 C16 118.5(4) . . ?
C10 N4 Pd2 103.5(5) . . ?
C12 N4 Pd2 112.3(4) . . ?
C12 N4 C10 110.9(6) . . ?
C11 N4 Pd2 110.5(5) . . ?
C11 N4 C10 109.8(6) . . ?
C11 N4 C12 109.8(8) . . ?
C41 C42 H42 119.5 . . ?
C41 C42 C43 120.9(4) . . ?
C43 C42 H42 119.5 . . ?
N10 C010 H010 127.1 . . ?
C25 C010 N10 105.8(4) . . ?
C25 C010 H010 127.1 . . ?
C27 C32 H32 120.9 . . ?
C31 C32 C27 118.3(4) . . ?
C31 C32 H32 120.9 . . ?
C30 C31 H31 119.4 . . ?
C32 C31 C30 121.3(4) . . ?
C32 C31 H31 119.4 . . ?
N12 C34 N12 119.81(8) . 3_665 ?
N12 C34 N12 119.81(8) . 2_655 ?
N12 C34 N12 119.81(8) 3_665 2_655 ?
C40 C41 C44 121.5(4) . . ?
C42 C41 C40 119.4(4) . . ?
C42 C41 C44 118.7(4) . . ?
N10 C24 H24 124.9 . . ?
N9 C24 N10 110.2(4) . . ?
N9 C24 H24 124.9 . . ?
N19 C44 C41 119.6(4) . . ?
N19 C44 H44 120.2 . . ?
C41 C44 H44 120.2 . . ?
C19 C20 H20 120.5 . . ?
C21 C20 H20 120.5 . . ?
C21 C20 C19 119.0(4) . . ?
N9 C25 H25 125.2 . . ?
C010 C25 N9 109.5(4) . . ?
C010 C25 H25 125.2 . . ?
N7 C22 H22 120.8 . . ?
N7 C22 C19 118.3(4) . . ?
C19 C22 H22 120.8 . . ?
C50 C49 N14 118.4(4) . . ?
C54 C49 N14 120.8(4) . . ?
C54 C49 C50 120.6(5) . . ?
N18 C35 N17 111.6(4) . . ?
N18 C35 H35 124.2 . . ?
N17 C35 H35 124.2 . . ?
C8 N3 Pd2 112.2(4) . . ?
C8 N3 C7 108.3(7) . . ?
C8 N3 C9 113.0(6) . . ?
C7 N3 Pd2 114.0(4) . . ?
C7 N3 C9 104.5(6) . . ?
C9 N3 Pd2 104.7(6) . . ?
N6 C13 H13 125.0 . . ?
N5 C13 N6 109.9(4) . . ?
N5 C13 H13 125.0 . . ?
C38 C43 C42 118.1(4) . . ?
C38 C43 H43 120.9 . . ?
C42 C43 H43 120.9 . . ?
C51 C52 C53 119.9(5) . . ?
C51 C52 C55 118.6(4) . . ?
C53 C52 C55 121.5(5) . . ?
C17 C16 N6 119.2(4) . . ?
C21 C16 N6 119.9(4) . . ?
C21 C16 C17 120.6(4) . . ?
N14 C46 N13 109.9(4) . . ?
N14 C46 H46 125.0 . . ?
N13 C46 H46 125.0 . . ?
C17 C18 H18 119.0 . . ?
C19 C18 C17 121.9(4) . . ?
C19 C18 H18 119.0 . . ?
C52 C51 H51 120.0 . . ?
C52 C51 C50 120.0(4) . . ?
C50 C51 H51 120.0 . . ?
N14 C47 H47 126.9 . . ?
C48 C47 N14 106.2(5) . . ?
C48 C47 H47 126.9 . . ?
C49 C50 H50 119.9 . . ?
C51 C50 C49 120.2(4) . . ?
C51 C50 H50 119.9 . . ?
C40 C39 H39 121.2 . . ?
C38 C39 C40 117.6(4) . . ?
C38 C39 H39 121.2 . . ?
N17 C37 H37 125.4 . . ?
C36 C37 N17 109.2(4) . . ?
C36 C37 H37 125.4 . . ?
N11 C33 C30 120.1(4) . . ?
N11 C33 H33 119.9 . . ?
C30 C33 H33 119.9 . . ?
N16 C56 N16 119.99(2) 3_665 . ?
N16 C56 N16 119.99(2) . 2_655 ?
N16 C56 N16 119.99(2) 3_665 2_655 ?
C20 C19 C22 116.8(4) . . ?
C18 C19 C20 119.3(4) . . ?
C18 C19 C22 123.8(4) . . ?
C20 C21 C16 120.3(4) . . ?
C20 C21 H21 119.9 . . ?
C16 C21 H21 119.9 . . ?
C49 C54 H54 120.7 . . ?
C49 C54 C53 118.6(5) . . ?
C53 C54 H54 120.7 . . ?
N5 C15 H15 125.6 . . ?
N5 C15 C14 108.7(4) . . ?
C14 C15 H15 125.6 . . ?
N6 C14 C15 106.8(4) . . ?
N6 C14 H14 126.6 . . ?
C15 C14 H14 126.6 . . ?
C52 C53 C54 120.6(5) . . ?
C52 C53 H53 119.7 . . ?
C54 C53 H53 119.7 . . ?
N8 C23 N8 119.95(4) . 3_665 ?
N8 C23 N8 119.95(4) 3_665 2_655 ?
N8 C23 N8 119.95(5) . 2_655 ?
N13 C48 H48 124.9 . . ?
C47 C48 N13 110.3(5) . . ?
C47 C48 H48 124.9 . . ?
N18 C36 H36 127.3 . . ?
C37 C36 N18 105.4(5) . . ?
C37 C36 H36 127.3 . . ?
N15 C55 C52 122.1(5) . . ?
N15 C55 H55 118.9 . . ?
C52 C55 H55 118.9 . . ?
N1 C2 H2A 109.5 . . ?
N1 C2 H2B 109.5 . . ?
N1 C2 H2C 109.5 . . ?
H2A C2 H2B 109.5 . . ?
H2A C2 H2C 109.5 . . ?
H2B C2 H2C 109.5 . . ?
N3 C8 H8A 109.5 . . ?
N3 C8 H8B 109.5 . . ?
N3 C8 H8C 109.5 . . ?
H8A C8 H8B 109.5 . . ?
H8A C8 H8C 109.5 . . ?
H8B C8 H8C 109.5 . . ?
N1 C1 H1A 109.5 . . ?
N1 C1 H1B 109.5 . . ?
N1 C1 H1C 109.5 . . ?
H1A C1 H1B 109.5 . . ?
H1A C1 H1C 109.5 . . ?
H1B C1 H1C 109.5 . . ?
N2 C4 H4A 108.6 . . ?
N2 C4 H4B 108.6 . . ?
H4A C4 H4B 107.6 . . ?
C3 C4 N2 114.5(6) . . ?
C3 C4 H4A 108.6 . . ?
C3 C4 H4B 108.6 . . ?
N4 C10 H10A 109.1 . . ?
N4 C10 H10B 109.1 . . ?
H10A C10 H10B 107.9 . . ?
C9 C10 N4 112.3(6) . . ?
C9 C10 H10A 109.1 . . ?
C9 C10 H10B 109.1 . . ?
N2 C6 H6A 109.5 . . ?
N2 C6 H6B 109.5 . . ?
N2 C6 H6C 109.5 . . ?
H6A C6 H6B 109.5 . . ?
H6A C6 H6C 109.5 . . ?
H6B C6 H6C 109.5 . . ?
N4 C12 H12A 109.5 . . ?
N4 C12 H12B 109.5 . . ?
N4 C12 H12C 109.5 . . ?
H12A C12 H12B 109.5 . . ?
H12A C12 H12C 109.5 . . ?
H12B C12 H12C 109.5 . . ?
N1 C3 H3A 109.0 . . ?
N1 C3 H3B 109.0 . . ?
C4 C3 N1 112.7(6) . . ?
C4 C3 H3A 109.0 . . ?
C4 C3 H3B 109.0 . . ?
H3A C3 H3B 107.8 . . ?
N3 C7 H7A 109.5 . . ?
N3 C7 H7B 109.5 . . ?
N3 C7 H7C 109.5 . . ?
H7A C7 H7B 109.5 . . ?
H7A C7 H7C 109.5 . . ?
H7B C7 H7C 109.5 . . ?
N3 C9 H9A 109.7 . . ?
N3 C9 H9B 109.7 . . ?
C10 C9 N3 110.0(7) . . ?
C10 C9 H9A 109.7 . . ?
C10 C9 H9B 109.7 . . ?
H9A C9 H9B 108.2 . . ?
N2 C5 H5A 109.5 . . ?
N2 C5 H5B 109.5 . . ?
N2 C5 H5C 109.5 . . ?
H5A C5 H5B 109.5 . . ?
H5A C5 H5C 109.5 . . ?
H5B C5 H5C 109.5 . . ?
N4 C11 H11A 109.5 . . ?
N4 C11 H11B 109.5 . . ?
N4 C11 H11C 109.5 . . ?
H11A C11 H11B 109.5 . . ?
H11A C11 H11C 109.5 . . ?
H11B C11 H11C 109.5 . . ?
O1 N21 O3 115.3(9) . . ?
O2 N21 O1 123.5(6) . . ?
O2 N21 O3 118.4(8) . . ?
O6 N23 O5 102.5(9) . . ?
O6 N23 O4 127.5(12) . . ?
O4 N23 O5 127.1(10) . . ?
O9 N22 O8 122.8(13) . . ?
O9 N22 O7 137(2) . . ?
O7 N22 O8 100.6(15) . . ?

loop_
_geom_torsion_atom_site_label_1
_geom_torsion_atom_site_label_2
_geom_torsion_atom_site_label_3
_geom_torsion_atom_site_label_4
_geom_torsion
_geom_torsion_site_symmetry_1
_geom_torsion_site_symmetry_2
_geom_torsion_site_symmetry_3
_geom_torsion_site_symmetry_4
_geom_torsion_publ_flag
Pd1 N9 C24 N10 168.9(3) . . . . ?
Pd1 N9 C25 C010 -168.0(4) . . . . ?
Pd1 N5 C13 N6 -175.9(3) . . . . ?
Pd1 N5 C15 C14 176.7(4) . . . . ?
Pd1 N1 C3 C4 29.3(9) . . . . ?
Pd1 N2 C4 C3 38.6(9) . . . . ?
Pd2 N17 C35 N18 -176.6(4) . . . . ?
Pd2 N17 C37 C36 176.4(4) . . . . ?
Pd2 N13 C46 N14 170.9(4) . . . . ?
Pd2 N13 C48 C47 -171.0(4) . . . . ?
Pd2 N4 C10 C9 -37.1(8) . . . . ?
Pd2 N3 C9 C10 -42.7(8) . . . . ?
N10 C27 C32 C31 172.7(5) . . . . ?
N10 C010 C25 N9 -0.8(6) . . . . ?
N12 N11 C33 C30 176.7(5) . . . . ?
N19 N20 C45 N20 8.2(13) . . . 3_665 ?
N19 N20 C45 N20 -172.5(6) . . . 2_655 ?
N20 N19 C44 C41 -176.8(5) . . . . ?
N6 C16 C21 C20 173.0(5) . . . . ?
N5 C15 C14 N6 -1.1(6) . . . . ?
N18 C38 C43 C42 171.1(5) . . . . ?
N18 C38 C39 C40 -170.2(5) . . . . ?
N17 C37 C36 N18 1.3(7) . . . . ?
N11 N12 C34 N12 171.6(6) . . . 3_665 ?
N11 N12 C34 N12 -17.1(12) . . . 2_655 ?
N14 C49 C50 C51 -174.9(5) . . . . ?
N14 C49 C54 C53 175.5(6) . . . . ?
N14 C47 C48 N13 -0.6(7) . . . . ?
N8 N7 C22 C19 -172.2(5) . . . . ?
N16 N15 C55 C52 177.1(6) . . . . ?
N15 N16 C56 N16 -14.6(14) . . . 3_665 ?
N15 N16 C56 N16 167.2(6) . . . 2_655 ?
N7 N8 C23 N8 4.8(13) . . . 2_655 ?
N7 N8 C23 N8 -170.9(6) . . . 3_665 ?
N7 C22 C19 C20 171.2(6) . . . . ?
N7 C22 C19 C18 -6.5(10) . . . . ?
N2 C4 C3 N1 -47.4(11) . . . . ?
C29 C30 C31 C32 3.0(9) . . . . ?
C29 C30 C33 N11 -171.3(5) . . . . ?
C29 C28 C27 N10 -171.8(5) . . . . ?
C29 C28 C27 C32 1.5(8) . . . . ?
C30 C29 C28 C27 0.0(8) . . . . ?
C28 C29 C30 C31 -2.2(9) . . . . ?
C28 C29 C30 C33 176.5(5) . . . . ?
C28 C27 C32 C31 -0.7(9) . . . . ?
C27 N10 C010 C25 172.6(5) . . . . ?
C27 N10 C24 N9 -172.3(5) . . . . ?
C27 C32 C31 C30 -1.5(9) . . . . ?
C40 C41 C44 N19 -0.1(9) . . . . ?
C38 N18 C35 N17 174.3(5) . . . . ?
C38 N18 C36 C37 -175.4(5) . . . . ?
C17 C16 C21 C20 -1.8(9) . . . . ?
C17 C18 C19 C20 -3.4(9) . . . . ?
C17 C18 C19 C22 174.3(6) . . . . ?
N4 C10 C9 N3 55.0(10) . . . . ?
C42 C41 C44 N19 173.6(6) . . . . ?
C010 N10 C27 C28 -31.4(8) . . . . ?
C010 N10 C27 C32 155.0(5) . . . . ?
C010 N10 C24 N9 -0.1(6) . . . . ?
C31 C30 C33 N11 7.3(9) . . . . ?
C34 N12 N11 C33 -170.6(6) . . . . ?
C41 C40 C39 C38 -3.0(9) . . . . ?
C41 C42 C43 C38 1.0(9) . . . . ?
C24 N10 C27 C28 139.3(5) . . . . ?
C24 N10 C27 C32 -34.2(8) . . . . ?
C24 N10 C010 C25 0.6(6) . . . . ?
C24 N9 C25 C010 0.8(6) . . . . ?
C44 N19 N20 C45 175.1(7) . . . . ?
C25 N9 C24 N10 -0.4(6) . . . . ?
C49 N14 C46 N13 -174.2(5) . . . . ?
C49 N14 C47 C48 174.8(6) . . . . ?
C49 C54 C53 C52 -1.6(10) . . . . ?
C35 N18 C38 C43 -147.6(6) . . . . ?
C35 N18 C38 C39 28.1(8) . . . . ?
C35 N18 C36 C37 -0.2(7) . . . . ?
C35 N17 C37 C36 -1.9(7) . . . . ?
C13 N6 C16 C17 26.1(8) . . . . ?
C13 N6 C16 C21 -148.7(5) . . . . ?
C13 N6 C14 C15 1.1(6) . . . . ?
C13 N5 C15 C14 0.6(6) . . . . ?
C43 C38 C39 C40 5.4(9) . . . . ?
C43 C42 C41 C40 1.2(9) . . . . ?
C43 C42 C41 C44 -172.5(5) . . . . ?
C52 C51 C50 C49 0.3(9) . . . . ?
C16 N6 C13 N5 174.9(5) . . . . ?
C16 N6 C14 C15 -174.4(5) . . . . ?
C16 C17 C18 C19 -1.3(9) . . . . ?
C46 N14 C49 C50 136.6(6) . . . . ?
C46 N14 C49 C54 -38.9(9) . . . . ?
C46 N14 C47 C48 -0.3(7) . . . . ?
C46 N13 C48 C47 1.2(7) . . . . ?
C18 C17 C16 N6 -170.8(5) . . . . ?
C18 C17 C16 C21 4.0(9) . . . . ?
C51 C52 C53 C54 2.4(10) . . . . ?
C51 C52 C55 N15 -174.5(6) . . . . ?
C47 N14 C49 C50 -37.8(9) . . . . ?
C47 N14 C49 C54 146.8(7) . . . . ?
C47 N14 C46 N13 1.0(7) . . . . ?
C50 C49 C54 C53 0.2(10) . . . . ?
C39 C40 C41 C42 -0.2(9) . . . . ?
C39 C40 C41 C44 173.4(5) . . . . ?
C39 C38 C43 C42 -4.5(9) . . . . ?
C37 N17 C35 N18 1.8(7) . . . . ?
C33 C30 C31 C32 -175.6(5) . . . . ?
C56 N16 N15 C55 -167.4(7) . . . . ?
C19 C20 C21 C16 -3.0(9) . . . . ?
C21 C20 C19 C22 -172.3(6) . . . . ?
C21 C20 C19 C18 5.5(9) . . . . ?
C54 C49 C50 C51 0.5(9) . . . . ?
C15 N5 C13 N6 0.2(6) . . . . ?
C14 N6 C13 N5 -0.8(6) . . . . ?
C14 N6 C16 C17 -159.1(6) . . . . ?
C14 N6 C16 C21 26.1(9) . . . . ?
C53 C52 C51 C50 -1.7(9) . . . . ?
C53 C52 C55 N15 3.0(10) . . . . ?
C23 N8 N7 C22 175.9(7) . . . . ?
C48 N13 C46 N14 -1.4(7) . . . . ?
C36 N18 C38 C43 26.8(9) . . . . ?
C36 N18 C38 C39 -157.5(5) . . . . ?
C36 N18 C35 N17 -1.0(7) . . . . ?
C55 C52 C51 C50 175.8(6) . . . . ?
C55 C52 C53 C54 -175.1(6) . . . . ?
C2 N1 C3 C4 -92.7(8) . . . . ?
C8 N3 C9 C10 79.7(10) . . . . ?
C1 N1 C3 C4 147.4(8) . . . . ?
C6 N2 C4 C3 162.2(8) . . . . ?
C12 N4 C10 C9 -157.7(7) . . . . ?
C7 N3 C9 C10 -162.8(8) . . . . ?
C5 N2 C4 C3 -78.0(9) . . . . ?
C11 N4 C10 C9 80.9(9) . . . . ?

_smtbx_masks_special_details     ?
loop_
_smtbx_masks_void_nr
_smtbx_masks_void_average_x
_smtbx_masks_void_average_y
_smtbx_masks_void_average_z
_smtbx_masks_void_volume
_smtbx_masks_void_count_electrons
_smtbx_masks_void_content
1 -0.536 -0.430 -0.746 14225.4 4611.4 '12 5[NO3]20[H2O]'

_smtbx_masks_void_probe_radius   1.2
_smtbx_masks_void_truncation_radius 1.2
_shelx_res_file                  
;
TITL p3barc1_a.res in P-3c1
    p3barc1_a.res
    created by SHELXL-2018/3 at 14:41:59 on 22-Apr-2022
REM Old TITL p3barc1 in P-3c1
REM SHELXT solution in P-3c1: R1 0.436, Rweak 0.014, Alpha 0.046
REM <I/s> 0.425 for 1310 systematic absences, Orientation as input
REM Formula found by SHELXT: C407 N172 O75 Pd12
CELL 0.7108 27.6535 27.6535 44.488 90 90 120
ZERR 4 0.0039 0.0039 0.0089 0 0 0
LATT 1
SYMM -Y,+X-Y,+Z
SYMM +Y-X,-X,+Z
SYMM +Y,+X,0.5-Z
SYMM -Y+X,-Y,0.5-Z
SYMM -X,-X+Y,0.5-Z
SFAC C H N O Pd
UNIT 640 816 336 288 24

L.S. 10
PLAN  20
SIZE 0.1 0.1 0.1
TEMP -173(2)
CONF
BOND
LIST 6
MORE -1
BOND $H
ABIN
fmap 2
acta
SHEL 10 0.75
REM <olex2.extras>
REM <HklSrc "%./p3barc1_a.hkl">
REM </olex2.extras>

WGHT    0.200000   10.000000
FVAR       0.08749
PD1   5    1.111753    0.609821    0.353779    11.00000    0.04447    0.04868 =
         0.16021    0.00054    0.00157    0.01426
PD2   5    1.013353    0.252475    0.436435    11.00000    0.05134    0.05377 =
         0.19973    0.00704    0.00737    0.02976
N10   3    1.016898    0.490580    0.417226    11.00000    0.04302    0.04324 =
         0.17946    0.00291    0.00252    0.02073
N12   3    0.706015    0.318589    0.463405    11.00000    0.04585    0.04387 =
         0.17135    0.00426    0.00282    0.02189
AFIX  43
H12   2    0.697623    0.284146    0.467573    11.00000   -1.20000
AFIX   0

N19   3    0.759215    0.356198    0.532535    11.00000    0.05201    0.05530 =
         0.15712    0.00031    0.00244    0.02818
N20   3    0.720674    0.373216    0.536232    11.00000    0.05710    0.04996 =
         0.17200    0.00019   -0.00065    0.02919
AFIX  43
H20A  2    0.730938    0.408672    0.538569    11.00000   -1.20000
AFIX   0

N6    3    1.010414    0.478377    0.296795    11.00000    0.04812    0.05232 =
         0.15686    0.00169    0.00304    0.02020
N9    3    1.079911    0.553644    0.388164    11.00000    0.04559    0.05035 =
         0.15062   -0.00242    0.00047    0.01863
N5    3    1.073326    0.544456    0.325353    11.00000    0.04658    0.05779 =
         0.15261   -0.00180    0.00429    0.01897
N18   3    0.977199    0.347860    0.493834    11.00000    0.04459    0.05687 =
         0.16778    0.00565    0.00070    0.02631
N17   3    1.011761    0.308243    0.465829    11.00000    0.04975    0.06088 =
         0.17487    0.00827    0.00055    0.03066
N11   3    0.760087    0.359810    0.457948    11.00000    0.04490    0.05035 =
         0.16368    0.00034   -0.00037    0.02597
N14   3    0.969682    0.334299    0.372983    11.00000    0.05475    0.05530 =
         0.16916    0.00449    0.00285    0.02400
N8    3    0.702908    0.315517    0.247942    11.00000    0.05286    0.04892 =
         0.17706   -0.00847    0.00232    0.02405
AFIX  43
H8    2    0.692153    0.279850    0.246131    11.00000   -1.20000
AFIX   0

N16   3    0.720623    0.368659    0.321457    11.00000    0.06203    0.06858 =
         0.17339    0.00572    0.00187    0.03514
AFIX  43
H16   2    0.733533    0.404161    0.317339    11.00000   -1.20000
AFIX   0
N15   3    0.756679    0.349254    0.327729    11.00000    0.06793    0.06346 =
         0.16491    0.00617    0.00807    0.03584

N1    3    1.153125    0.676706    0.381973    11.00000    0.06826    0.04714 =
         0.15493   -0.00237    0.00081    0.01530
N7    3    0.759118    0.355805    0.251634    11.00000    0.05171    0.05530 =
         0.15986   -0.00127   -0.00231    0.02526
N2    3    1.143673    0.667211    0.319439    11.00000    0.06594    0.05937 =
         0.16938    0.00723    0.00207    0.01210
C29   1    0.889115    0.362228    0.440891    11.00000    0.04813    0.04536 =
         0.15020   -0.00055   -0.00373    0.02101
AFIX  43
H29   2    0.875829    0.323289    0.442247    11.00000   -1.20000
AFIX   0

N13   3    1.005269    0.296506    0.402402    11.00000    0.05455    0.05615 =
         0.18164   -0.00136    0.00257    0.02639
C30   1    0.853590    0.382761    0.447753    11.00000    0.04994    0.04239 =
         0.15952    0.00136   -0.00001    0.02222
C28   1    0.943581    0.398100    0.432117    11.00000    0.05087    0.05291 =
         0.14256   -0.00124   -0.00033    0.02957
AFIX  43
H28   2    0.967770    0.384034    0.427426    11.00000   -1.20000
AFIX   0
C27   1    0.962086    0.453621    0.430284    11.00000    0.04356    0.04708 =
         0.15043    0.00210    0.00143    0.02032

C45   1    0.666667    0.333333    0.536119    10.33333    0.05745    0.05745 =
         0.15361    0.00000    0.00000    0.02872
C40   1    0.842385    0.327526    0.521810    11.00000    0.04892    0.05371 =
         0.15955    0.00904    0.00324    0.02251
AFIX  43
H40   2    0.805504    0.297790    0.525349    11.00000   -1.20000
AFIX   0
C38   1    0.936309    0.359467    0.507123    11.00000    0.04993    0.06428 =
         0.15044    0.00077   -0.00739    0.02990

C17   1    0.925543    0.467328    0.273653    11.00000    0.05621    0.05104 =
         0.16106    0.00354    0.00832    0.02416
AFIX  43
H17   2    0.940141    0.506537    0.274548    11.00000   -1.20000
AFIX   0

N4    3    1.012956    0.193804    0.408426    11.00000    0.07801    0.06525 =
         0.21066   -0.00487    0.01696    0.03911
C42   1    0.907919    0.425369    0.519911    11.00000    0.05196    0.05085 =
         0.15386   -0.00823   -0.01354    0.02125
AFIX  43
H42   2    0.916262    0.462875    0.522458    11.00000   -1.20000
AFIX   0

C010  1    1.063355    0.483707    0.418330    11.00000    0.04748    0.05117 =
         0.17755   -0.00404   -0.00597    0.02591
AFIX  43
H010  2    1.067176    0.456497    0.429471    11.00000   -1.20000
AFIX   0
C32   1    0.928570    0.476053    0.437562    11.00000    0.05350    0.04463 =
         0.15498   -0.00304   -0.00082    0.02431
AFIX  43
H32   2    0.942531    0.515128    0.436330    11.00000   -1.20000
AFIX   0
C31   1    0.874949    0.440503    0.446550    11.00000    0.04896    0.04693 =
         0.17528   -0.00048    0.00147    0.02619
AFIX  43
H31   2    0.851722    0.455274    0.452089    11.00000   -1.20000
AFIX   0
C34   1    0.666667    0.333333    0.462078    10.33333    0.05202    0.05202 =
         0.14159    0.00000    0.00000    0.02601

C41   1    0.854231    0.382227    0.524986    11.00000    0.05151    0.05806 =
         0.14432   -0.00496   -0.00595    0.02645
C24   1    1.028766    0.532862    0.398890    11.00000    0.04379    0.04415 =
         0.16508    0.00195    0.00353    0.01708
AFIX  43
H24   2    1.004066    0.546287    0.394146    11.00000   -1.20000
AFIX   0

C44   1    0.810131    0.395699    0.530549    11.00000    0.05070    0.05612 =
         0.16595   -0.00310   -0.00648    0.02581
AFIX  43
H44   2    0.819161    0.433490    0.532678    11.00000   -1.20000
AFIX   0

C20   1    0.885591    0.353051    0.268516    11.00000    0.05551    0.05140 =
         0.16228    0.00122    0.00060    0.02989
AFIX  43
H20   2    0.872305    0.314403    0.265505    11.00000   -1.20000
AFIX   0
C25   1    1.101430    0.523162    0.400535    11.00000    0.04736    0.05135 =
         0.16833    0.00212    0.00228    0.02186
AFIX  43
H25   2    1.137913    0.529175    0.396995    11.00000   -1.20000
AFIX   0
C22   1    0.792861    0.337284    0.253998    11.00000    0.05341    0.05071 =
         0.15896   -0.00444    0.00061    0.02299
AFIX  43
H22   2    0.780572    0.298887    0.250789    11.00000   -1.20000
AFIX   0

C49   1    0.929540    0.345820    0.360586    11.00000    0.06129    0.05895 =
         0.15542    0.00276    0.00465    0.02531
C35   1    0.965833    0.305085    0.476892    11.00000    0.04311    0.05927 =
         0.19586    0.00844   -0.00213    0.02689
AFIX  43
H35   2    0.929146    0.275310    0.472958    11.00000   -1.20000
AFIX   0
N3    3    1.021701    0.207717    0.471304    11.00000    0.07077    0.07288 =
         0.21736    0.02411    0.00136    0.04339

C13   1    1.023106    0.524395    0.312765    11.00000    0.04835    0.05193 =
         0.15329   -0.00546    0.00009    0.01898
AFIX  43
H13   2    0.999782    0.540328    0.314804    11.00000   -1.20000
AFIX   0

C43   1    0.950056    0.414651    0.511101    11.00000    0.04235    0.05399 =
         0.16665   -0.00399   -0.00999    0.01813
AFIX  43
H43   2    0.987121    0.444296    0.507913    11.00000   -1.20000
AFIX   0
C52   1    0.849677    0.372216    0.340933    11.00000    0.07032    0.05422 =
         0.15491    0.00425    0.01083    0.02964

C16   1    0.958082    0.443954    0.282376    11.00000    0.05022    0.05699 =
         0.15208   -0.00178   -0.00022    0.02290
C46   1    0.957842    0.293658    0.392700    11.00000    0.05628    0.05519 =
         0.17146   -0.00581    0.00278    0.02760
AFIX  43
H46   2    0.921304    0.266640    0.398990    11.00000   -1.20000
AFIX   0

C18   1    0.872231    0.432448    0.263805    11.00000    0.05714    0.05819 =
         0.15495    0.00169    0.00081    0.02983
AFIX  43
H18   2    0.849627    0.447927    0.258253    11.00000   -1.20000
AFIX   0

C51   1    0.902776    0.414588    0.348488    11.00000    0.06765    0.05303 =
         0.15019    0.00367    0.00975    0.02938
AFIX  43
H51   2    0.911910    0.452492    0.346928    11.00000   -1.20000
AFIX   0
C47   1    1.026770    0.364394    0.369156    11.00000    0.05679    0.05776 =
         0.19931    0.01184    0.00586    0.02391
AFIX  43
H47   2    1.047071    0.395696    0.356362    11.00000   -1.20000
AFIX   0
C50   1    0.942720    0.401616    0.358361    11.00000    0.06033    0.05563 =
         0.14734   -0.00675    0.00378    0.02121
AFIX  43
H50   2    0.979041    0.430712    0.363606    11.00000   -1.20000
AFIX   0
C39   1    0.884419    0.315411    0.513382    11.00000    0.05073    0.05942 =
         0.15585    0.00639   -0.00163    0.02850
AFIX  43
H39   2    0.876944    0.277998    0.512102    11.00000   -1.20000
AFIX   0
C37   1    1.055673    0.356342    0.477553    11.00000    0.03971    0.07594 =
         0.18923    0.00587   -0.00003    0.02718
AFIX  43
H37   2    1.094099    0.369134    0.474064    11.00000   -1.20000
AFIX   0

C33   1    0.795569    0.343074    0.455200    11.00000    0.04758    0.04193 =
         0.16191   -0.00309   -0.00034    0.02196
AFIX  43
H33   2    0.784029    0.304751    0.458021    11.00000   -1.20000
AFIX   0

C56   1    0.666667    0.333333    0.321720    10.33333    0.06451    0.06451 =
         0.15498    0.00000    0.00000    0.03225
C19   1    0.850710    0.376410    0.261738    11.00000    0.04776    0.05887 =
         0.16874   -0.00124   -0.00064    0.02647
C21   1    0.937936    0.387091    0.279312    11.00000    0.05549    0.05158 =
         0.16892   -0.00262    0.00097    0.02569
AFIX  43
H21   2    0.960809    0.371873    0.284780    11.00000   -1.20000
AFIX   0

C54   1    0.876543    0.302626    0.352744    11.00000    0.06622    0.05266 =
         0.18399   -0.00033   -0.00654    0.02470
AFIX  43
H54   2    0.867514    0.264753    0.354298    11.00000   -1.20000
AFIX   0

C15   1    1.092863    0.510252    0.317028    11.00000    0.05131    0.06582 =
         0.15702    0.00212    0.00214    0.02721
AFIX  43
H15   2    1.127707    0.514155    0.322821    11.00000   -1.20000
AFIX   0
C14   1    1.054274    0.469300    0.298962    11.00000    0.04787    0.06306 =
         0.17020   -0.00061    0.00744    0.02559
AFIX  43
H14   2    1.057428    0.440060    0.289679    11.00000   -1.20000
AFIX   0

C53   1    0.836718    0.316311    0.342480    11.00000    0.06052    0.05567 =
         0.18593   -0.00719   -0.00417    0.02657
AFIX  43
H53   2    0.800744    0.287441    0.336548    11.00000   -1.20000
AFIX   0

C23   1    0.666667    0.333333    0.247291    10.33333    0.05620    0.05620 =
         0.15020    0.00000    0.00000    0.02810
C48   1    1.047676    0.340811    0.386962    11.00000    0.05221    0.06006 =
         0.19214    0.00476    0.01168    0.02033
AFIX  43
H48   2    1.086255    0.352688    0.388822    11.00000   -1.20000
AFIX   0
C36   1    1.035547    0.382237    0.494674    11.00000    0.04486    0.06462 =
         0.18399    0.01550    0.00242    0.02084
AFIX  43
H36   2    1.056347    0.416551    0.505146    11.00000   -1.20000
AFIX   0
C55   1    0.808522    0.386847    0.332811    11.00000    0.06084    0.06080 =
         0.16619    0.00016    0.00785    0.02880
AFIX  43
H55   2    0.819371    0.425196    0.331072    11.00000   -1.20000
AFIX   0

C2    1    1.113886    0.683501    0.401479    11.00000    0.08460    0.06475 =
         0.18493   -0.01114   -0.01435    0.04013
AFIX 137
H2A   2    1.087733    0.688908    0.389027    11.00000   -1.50000
H2B   2    1.134732    0.716094    0.414495    11.00000   -1.50000
H2C   2    1.093085    0.650023    0.413893    11.00000   -1.50000
AFIX   0

C8    1    0.970658    0.176977    0.488447    11.00000    0.08827    0.09692 =
         0.21806    0.03633    0.01535    0.05233
AFIX 137
H8A   2    0.957538    0.202377    0.494827    11.00000   -1.50000
H8B   2    0.977801    0.160482    0.506192    11.00000   -1.50000
H8C   2    0.942089    0.147268    0.475925    11.00000   -1.50000
AFIX   0

C1    1    1.192386    0.668692    0.401526    11.00000    0.05980    0.08504 =
         0.18157   -0.02047   -0.02632    0.02831
AFIX 137
H1A   2    1.212162    0.654430    0.389419    11.00000   -1.50000
H1B   2    1.171330    0.641877    0.417473    11.00000   -1.50000
H1C   2    1.219460    0.704505    0.410533    11.00000   -1.50000
AFIX   0
C4    1    1.162558    0.721354    0.334299    11.00000    0.14294    0.04790 =
         0.17614    0.01041   -0.01405    0.01946
AFIX  23
H4A   2    1.189805    0.751385    0.321031    11.00000   -1.20000
H4B   2    1.130110    0.726972    0.336698    11.00000   -1.20000
AFIX   0

C10   1    1.009356    0.147860    0.430539    11.00000    0.11364    0.06029 =
         0.32496    0.00688    0.02566    0.05668
AFIX  23
H10A  2    0.969791    0.122395    0.435935    11.00000   -1.20000
H10B  2    1.023371    0.125551    0.420233    11.00000   -1.20000
AFIX   0

C6    1    1.102991    0.657832    0.294991    11.00000    0.11817    0.07773 =
         0.18388    0.02257   -0.02249    0.01353
AFIX 137
H6A   2    1.082915    0.618214    0.289478    11.00000   -1.50000
H6B   2    1.123038    0.680284    0.277409    11.00000   -1.50000
H6C   2    1.076286    0.668835    0.302019    11.00000   -1.50000
AFIX   0

C12   1    0.962927    0.169264    0.386797    11.00000    0.11134    0.09142 =
         0.31346   -0.03905    0.01360    0.05103
AFIX 137
H12A  2    0.930098    0.165822    0.397185    11.00000   -1.50000
H12B  2    0.955125    0.132327    0.380020    11.00000   -1.50000
H12C  2    0.971655    0.193995    0.369393    11.00000   -1.50000
AFIX   0

C3    1    1.186791    0.726577    0.361979    11.00000    0.14253    0.04742 =
         0.16713    0.00410   -0.00193    0.00462
AFIX  23
H3A   2    1.191135    0.760465    0.372033    11.00000   -1.20000
H3B   2    1.224511    0.731504    0.359174    11.00000   -1.20000
AFIX   0

C7    1    1.067873    0.242445    0.492557    11.00000    0.08187    0.09871 =
         0.24821    0.03324   -0.00929    0.04547
AFIX 137
H7A   2    1.102453    0.265006    0.481243    11.00000   -1.50000
H7B   2    1.073044    0.218070    0.506580    11.00000   -1.50000
H7C   2    1.058489    0.267100    0.503825    11.00000   -1.50000
AFIX   0
C9    1    1.039770    0.170397    0.456350    11.00000    0.11178    0.09067 =
         0.28411    0.00403   -0.00114    0.06932
AFIX  23
H9A   2    1.080014    0.192264    0.451382    11.00000   -1.20000
H9B   2    1.034053    0.140066    0.470282    11.00000   -1.20000
AFIX   0

C5    1    1.191544    0.662360    0.304906    11.00000    0.07932    0.11660 =
         0.19185    0.01827    0.02992    0.02020
AFIX 137
H5A   2    1.218800    0.666974    0.320352    11.00000   -1.50000
H5B   2    1.209814    0.691464    0.289594    11.00000   -1.50000
H5C   2    1.176517    0.625553    0.295513    11.00000   -1.50000
AFIX   0

C11   1    1.064744    0.217310    0.391377    11.00000    0.11485    0.09687 =
         0.37857   -0.00764    0.07174    0.06283
AFIX 137
H11A  2    1.061871    0.190406    0.376138    11.00000   -1.50000
H11B  2    1.095779    0.225540    0.405002    11.00000   -1.50000
H11C  2    1.071457    0.251815    0.381512    11.00000   -1.50000
AFIX   0

O1    4    0.786589    0.485752    0.268877    11.00000    0.07399    0.08666 =
         0.25554   -0.03521   -0.01724    0.04455
O2    4    0.784351    0.489919    0.316561    11.00000    0.09715    0.07694 =
         0.24913    0.02653    0.01194    0.04001
N21   3    0.794188    0.511459    0.292565    11.00000    0.09333    0.05597 =
         0.23836    0.00262    0.01021    0.02530
O3    4    0.798094    0.560847    0.290024    11.00000    0.24062    0.09142 =
         0.27099    0.00870    0.03406    0.08726
N23   3    0.822539    0.659297    0.442265    11.00000    0.08698    0.10423 =
         0.28682    0.00859   -0.03844    0.03609
O6    4    0.776608    0.622814    0.442909    11.00000    0.06042    0.21008 =
         0.41621   -0.09110    0.00930    0.04552
O5    4    0.817061    0.699356    0.437928    11.00000    0.19035    0.18705 =
         0.37952   -0.00788   -0.04421    0.12572
O9    4    0.785533    0.486810    0.471295    11.00000    0.06422    0.08642 =
         0.52359   -0.06437   -0.05592    0.03716
O4    4    0.863155    0.659286    0.451706    11.00000    0.13308    0.34539 =
         0.46985   -0.19372   -0.11365    0.16091
N22   3    0.803254    0.497478    0.490510    11.00000    0.06577    0.07384 =
         0.49442    0.02624    0.03140    0.03954
O8    4    0.771934    0.485376    0.518632    11.00000    0.11638    0.09309 =
         0.72195    0.07840    0.14874    0.06597
O7    4    0.854349    0.520881    0.500762    11.00000    0.08103    0.10869 =
         0.35542   -0.04156   -0.02074    0.01817
HKLF 4


REM  p3barc1_a.res in P-3c1
REM wR2 = 0.3221, GooF = S = 1.066, Restrained GooF = 1.066 for all data
REM R1 = 0.0910 for 14626 Fo > 4sig(Fo) and 0.1120 for all 24357 data
REM 795 parameters refined using 0 restraints

END

WGHT      0.2000      0.0000

REM Highest difference peak  2.202,  deepest hole -0.614,  1-sigma level  0.117
Q1    1   1.1108  0.6084  0.3307  11.00000  0.05    2.20
Q2    1   1.0102  0.2512  0.4131  11.00000  0.05    1.96
Q3    1   1.1118  0.6062  0.3763  11.00000  0.05    1.94
Q4    1   1.0083  0.2491  0.4580  11.00000  0.05    1.87
Q5    1   0.8456  0.5552  0.2926  11.00000  0.05    0.85
Q6    1   0.8635  0.6643  0.4332  11.00000  0.05    0.63
Q7    1   0.7785  0.4898  0.5513  11.00000  0.05    0.54
Q8    1   0.8067  0.5371  0.5288  11.00000  0.05    0.53
Q9    1   0.7875  0.6575  0.4398  11.00000  0.05    0.53
Q10   1   1.1545  0.6803  0.3994  11.00000  0.05    0.46
Q11   1   1.0495  0.5362  0.3176  11.00000  0.05    0.45
Q12   1   0.6667  0.3333  0.2309  10.33333  0.05    0.45
Q13   1   1.0908  0.5100  0.4170  11.00000  0.05    0.44
Q14   1   1.1481  0.6661  0.2988  11.00000  0.05    0.43
Q15   1   0.8298  0.5214  0.3176  11.00000  0.05    0.42
Q16   1   0.8984  0.4534  0.4408  11.00000  0.05    0.42
Q17   1   0.8127  0.6430  0.4718  11.00000  0.05    0.42
Q18   1   0.8986  0.6527  0.4439  11.00000  0.05    0.41
Q19   1   0.8033  0.6059  0.2817  11.00000  0.05    0.39
Q20   1   1.0000  0.3997  0.2500  10.50000  0.05    0.39
;
_shelx_res_checksum              60461
_shelx_hkl_file                  
;
   0   0  -1    0.05    0.03
   0   0  -1   -0.02    0.19
   0   0  -3    0.03    0.19
   0   0   3    0.20    0.19
   0   0  -4  541.20   16.31
   0   0   4  491.73   14.82
   0   0  -5   -0.15    0.25
   0   0  -5    0.12    0.25
   0   0  -6  219.19    6.72
   0   0  -6  234.09    7.15
   0   0   6  220.71    6.78
   0   0   6  234.94    7.18
   0   0  -7    0.15    0.39
   0   0  -7   -0.39    0.37
   0   0   7   -0.37    0.37
   0   0   7   -0.58    0.37
   0   0  -8 1854.80   55.69
   0   0  -8 1751.48   52.66
   0   0   8 1770.11   53.15
   0   0   8 1875.13   56.36
   0   0  -9   -0.08    0.64
   0   0  -9   -1.83    0.68
   0   0   9   -0.90    0.66
   0   0   9   -0.66    0.66
   0   0 -10 9155.45  274.41
   0   0 -10 8974.20  268.99
   0   0  10 9003.00  269.84
   0   0  10 9128.34  273.56
   0   0 -11   -1.54    0.64
   0   0 -11   -1.73    0.64
   0   0 -13   -0.59    0.69
   0   0 -13    1.29    0.73
   0   0  13    0.73    0.71
   0   0  13    0.02    0.73
   0   0 -14   95.18    3.32
   0   0 -14   91.16    3.25
   0   0  14   99.57    3.47
   0   0  14  108.78    3.71
   0   0 -15   -1.71    0.80
   0   0 -15   -0.53    0.80
   0   0  15   -0.36    0.80
   0   0  15   -1.66    0.78
   0   0 -16  533.57   16.43
   0   0 -16  557.97   17.09
   0   0  16  564.23   17.29
   0   0  16  519.18   15.99
   0   0 -17    0.07    0.78
   0   0 -17   -0.08    0.75
   0   0  17    0.46    0.76
   0   0  17    0.07    0.75
   0   0 -18   12.47    1.10
   0   0 -18   15.06    1.08
   0   0  18   12.89    1.08
   0   0  18   16.19    1.12
   0   0 -19   -1.81    0.80
   0   0 -19   -1.17    0.83
   0   0  19   -1.69    0.80
   0   0  19   -1.58    0.76
   0   0 -20  355.72   11.28
   0   0 -20  385.70   12.08
   0   0 -21   -1.56    0.81
   0   0 -21    1.19    0.95
   0   0  21   -1.29    0.80
   0   0  21    0.30    0.83
   0   0 -22  191.07    6.30
   0   0  22  189.04    6.37
   0   0 -23   -3.22    0.91
   0   0  23   -3.29    0.95
   0   0 -24 1093.06   33.42
   0   0 -24 1066.64   32.51
   0   0  24 1064.95   32.49
   0   0  24 1022.60   31.32
   0   0 -25   -1.07    1.02
   0   0 -25   -0.81    0.95
   0   0  25   -1.20    1.00
   0   0  25   -0.91    0.91
   0   0 -26   37.59    2.03
   0   0 -26   38.50    2.00
   0   0  26   40.60    2.05
   0   0  26   37.62    2.08
   0   0 -27   -4.69    1.08
   0   0  27   -3.85    1.02
   0   0  27   -0.44    1.32
   0   0 -28  495.80   15.72
   0   0  28  470.22   14.86
   0   0 -29   -2.15    0.93
   0   0 -29    1.12    0.98
   0   0  29   -0.64    0.86
   0   0  29   -3.29    1.03
   0   0 -30    8.42    1.19
   0   0 -30    8.49    1.17
   0   0  30    7.93    1.08
   0   0  30    6.84    1.29
   0   0 -31   -0.56    0.95
   0   0 -31    0.83    0.86
   0   0  31    0.10    0.97
   0   0  31    0.22    0.76
   0   0 -32   -0.14    0.97
   0   0 -32    1.66    0.86
   0   0  32   -0.91    0.81
   0   0  32    0.49    0.98
   0   0 -33   -1.54    1.13
   0   0 -33   -3.73    1.00
   0   0  33   -1.64    0.95
   0   0  33   -2.56    1.15
   0   0 -34   61.86    3.17
   0   0 -34   63.23    3.32
   0   0  34   56.27    2.95
   0   0  34   49.60    3.15
   0   0 -35   -0.10    0.98
   0   0 -35   -0.51    1.10
   0   0  35    0.19    0.93
   0   0  35    1.34    1.27
   0   0 -36   -0.73    1.00
   0   0 -36    1.74    1.19
   0   0  36    2.08    1.39
   0   0  36    1.80    0.95
   0   0 -37   -1.68    1.30
   0   0 -37   -3.17    1.17
   0   0  37   -1.02    1.10
   0   0  37   -2.05    1.51
   0   0 -38   23.19    2.39
   0   0 -38   19.01    2.15
   0   0  38   17.84    1.98
   0   0  38   16.41    2.54
   0   0 -39   -1.96    1.24
   0   0 -39   -0.66    1.08
   0   0  39   -0.32    1.42
   0   0  39    1.02    1.03
   0   0 -40    0.03    1.27
   0   0 -40    1.71    1.10
   0   0  40    0.90    0.98
   0   0  40   -1.08    1.37
   0   0 -41    0.85    1.32
   0   0 -41   -0.42    1.10
   0   0  41   -1.20    1.02
   0   0  41    1.96    1.42
   0   0 -42   -0.34    1.15
   0   0  42   -1.05    1.46
   0   0 -43    0.02    1.22
   0   0 -43   -1.85    1.51
   0   0  43   -3.46    1.17
   0   0  43    0.30    1.59
   0   0 -44    4.00    1.64
   0   0 -44    3.62    1.44
   0   0  44    1.81    1.36
   0   0  44   -0.63    1.71
   0   0 -45   -1.69    1.42
   0   0 -45    0.64    1.42
   0   0  45   -1.03    1.71
   0   0  45   -0.93    1.10
   0   0 -46   -1.91    1.44
   0   0  46    0.90    1.20
   0   0 -47    1.47    1.46
   0   0 -47   -1.98    1.63
   0   0  47   -2.25    1.81
   0   0 -48    1.05    2.07
   0   0 -48    3.20    1.91
   0   0  48    5.06    1.81
   0   0  48    3.52    2.15
   0   0 -49    1.34    1.64
   0   0 -49   -1.12    1.42
   0   0  49   -1.41    1.29
   0   0  49    1.13    1.74
   0   0 -50   -0.34    1.69
   0   0 -50   -0.81    1.39
   0   0  50   -1.20    1.69
   0   0  50   -0.88    1.36
   0   0 -51   -1.29    1.76
   0   0 -51    0.46    1.54
   0   0  51   -1.71    1.71
   0   0  51   -1.96    1.39
   0   0 -52    0.69    1.93
   0   0 -52    2.03    1.80
   0   0  52    2.00    1.93
   0   0  52    2.37    1.54
   0   0 -53   -2.61    1.68
   0   0 -53    0.53    1.51
   0   0  53   -0.68    1.74
   0   0  53    0.25    1.41
   0   0 -54   -1.95    1.68
   0   0 -54   -0.54    1.69
   0   0  54    1.68    1.52
   0   0  54   -1.34    1.83
   0   0 -55    2.19    1.76
   0   0  55    0.29    1.88
   0   0 -56    1.91    1.73
   0   0 -56    0.10    1.78
   0   0  56    2.17    1.98
   0   0  56    0.42    1.59
   0   0 -57    0.22    1.83
   0   0 -58    0.91    2.03
   0   0 -58   -1.17    1.83
   0   0  58    0.80    1.83
   0   0  58    4.39    2.15
   0   0 -59   -3.20    1.69
   0   0 -59    0.98    1.93
   0   0  59    0.10    1.93
   0   0  59    0.83    1.73
   0   0 -60    0.17    1.76
   0   0 -60   -0.34    2.00
   0   0  60    0.47    1.93
   0   0  60   -1.08    1.74
   0   0 -61    1.86    1.85
   0   0 -61    0.73    2.03
   0   0  61    1.46    2.05
   0   0  61   -2.34    1.76
   0   0 -62    3.51    2.03
   0   0 -62    0.46    1.80
   0   0  62   -2.71    1.71
   0   0  62   -2.03    1.96
   0   0 -63    2.74    1.86
   0   0  63   -0.63    1.91
   1   0  64    1.15    1.90
  -1   0 -64   -0.78    1.71
   1   0  63   -0.46    1.86
  -1   0 -63   -0.05    1.73
   1   0  62   -1.24    1.74
   1   0  62   -0.36    1.74
  -1   0 -62   -1.34    1.78
  -1   0 -62   -0.49    1.68
   1   0  61    3.83    1.78
   1   0  61   -0.05    1.85
  -1   0 -61   -0.25    1.85
  -1   0 -61    1.27    1.76
   1   0  60   -0.39    1.93
   1   0  60    0.34    1.78
  -1   0 -60   -3.83    1.83
  -1   0 -60    1.30    1.80
   1   0  59    1.93    1.69
   1   0  59   -0.03    1.95
  -1   0 -59   -0.32    1.74
  -1   0 -59    1.59    1.93
   1   0  58   -1.61    1.64
   1   0  58   -1.95    2.07
  -1   0 -58   -1.44    1.74
  -1   0 -58   -1.71    1.98
   1   0  57   -2.10    2.05
   1   0  57    0.42    1.59
  -1   0 -57   -1.51    1.69
  -1   0 -57   -4.05    1.91
   1   0  56    1.46    1.73
  -1   0 -56   -0.02    1.68
  -1   0 -56   -2.51    1.73
   1   0  55    0.05    1.96
   1   0  55   -3.15    1.63
   1   0  54   -0.88    1.52
   1   0  54    0.12    1.80
  -1   0 -54    0.63    1.66
  -1   0 -54    0.39    1.71
   1   0  53   -1.27    1.69
   1   0  53   -1.69    1.42
  -1   0 -53   -2.63    1.66
  -1   0 -53    2.19    1.59
   1   0  52   -1.30    1.42
   1   0  52   -1.12    1.71
  -1   0 -52   -2.22    1.74
  -1   0 -52   -1.24    1.54
   1   0  51    0.81    1.76
   1   0  51   -0.46    1.39
  -1   0 -51    0.34    1.49
  -1   0 -51   -0.73    1.68
   1   0  50   -0.95    1.37
   1   0  50   -1.47    1.68
  -1   0 -50    1.36    1.69
  -1   0 -50   -0.22    1.52
   1   0  49   -3.03    1.76
   1   0  49   -0.03    1.32
  -1   0 -49   -0.64    1.59
  -1   0 -49   -0.29    1.39
   1   0  48   -0.08    1.36
   1   0  48   -0.54    1.76
  -1   0 -48    0.51    1.46
  -1   0 -48    0.39    1.64
   1   0  47   -1.96    1.78
   1   0  47    0.81    1.24
  -1   0 -47   -0.47    1.52
  -1   0 -47    0.15    1.34
   1   0  46   -1.13    1.13
  -1   0 -46   -0.69    1.44
   1   0  45   -0.37    1.17
   1   0  45    0.20    1.64
  -1   0 -45    0.81    1.47
  -1   0 -45   -2.12    1.30
   1   0  44    2.59    1.36
   1   0  44   -0.49    1.76
  -1   0 -44    1.02    1.64
  -1   0 -44    2.41    1.51
   1   0  43   -1.19    1.56
  -1   0 -43    1.37    1.25
   1   0  42    2.37    1.56
   1   0  42   -0.25    1.12
  -1   0 -42    0.93    1.49
  -1   0 -42   -0.02    1.25
   1   0  41   -0.73    1.41
   1   0  41    0.32    1.02
  -1   0 -41   -0.36    1.17
  -1   0 -41   -2.46    1.29
   1   0  40    4.68    1.30
   1   0  40    2.05    1.71
  -1   0 -40    3.47    1.42
  -1   0 -40    5.66    1.61
   1   0  39   -1.19    1.00
   1   0  39    2.24    1.49
  -1   0 -39    0.63    1.10
  -1   0 -39    0.41    1.25
   1   0  38    1.02    1.00
   1   0  38   -2.49    1.42
  -1   0 -38   -0.86    1.07
  -1   0 -38    1.98    1.27
   1   0  37    0.64    1.37
   1   0  37    0.02    0.97
  -1   0 -37   -0.15    1.17
  -1   0 -37   -0.15    1.07
   1   0  36    5.34    1.12
   1   0  36    6.15    1.63
  -1   0 -36    6.23    1.30
  -1   0 -36    7.98    1.39
   1   0  35    0.14    1.29
   1   0  35   -0.76    0.86
  -1   0 -35   -0.02    0.97
  -1   0 -35    0.42    1.08
   1   0  34    4.56    1.54
   1   0  34    3.83    1.08
  -1   0 -34    6.03    1.20
  -1   0 -34    6.23    1.30
   1   0  33   -0.30    1.10
   1   0  33   -0.88    0.86
  -1   0 -33    0.97    1.05
  -1   0 -33   -0.36    0.93
   1   0  32    1.12    1.08
   1   0  32    1.02    0.88
  -1   0 -32    1.80    1.02
  -1   0 -32    1.13    0.88
   1   0  31   -0.07    1.00
   1   0  31    0.19    0.83
  -1   0 -31   -0.25    0.85
  -1   0 -31    0.14    0.95
   1   0  30   12.57    1.49
   1   0  30   11.04    1.17
  -1   0 -30   11.54    1.37
  -1   0 -30   10.77    1.22
   1   0  29   -0.03    0.78
  -1   0 -29   -0.81    0.90
   1   0  28   31.47    1.88
  -1   0 -28   31.47    1.95
   1   0  27   -0.47    0.85
   1   0  27   -1.12    0.98
  -1   0 -27   -0.15    0.95
  -1   0 -27    0.14    0.88
   1   0  26   93.38    3.62
   1   0  26   96.55    3.90
  -1   0 -26  100.63    3.91
  -1   0 -26  101.67    3.83
   1   0  25   -1.59    0.91
   1   0  25   -1.90    0.80
  -1   0 -25   -0.47    0.83
  -1   0 -25    0.08    0.90
   1   0  24    5.06    1.03
  -1   0 -24    5.42    0.91
   1   0  23   -0.75    0.83
  -1   0 -23    0.58    0.75
   1   0  22    1.91    0.85
   1   0  22    2.61    0.80
  -1   0 -22    1.95    0.85
  -1   0 -22    2.27    0.78
   1   0  21    0.10    0.78
   1   0  21   -0.27    0.85
  -1   0 -21    0.03    0.83
  -1   0 -21   -0.14    0.76
   1   0  20  263.91    8.42
   1   0  20  256.79    8.32
  -1   0 -20  266.96    8.60
  -1   0 -20  262.89    8.38
   1   0  19   -0.93    0.78
   1   0  19   -0.86    0.73
  -1   0 -19   -0.66    0.73
  -1   0 -19    0.37    0.80
   1   0  18   37.03    1.71
   1   0  18   31.44    1.63
  -1   0 -18   36.79    1.69
  -1   0 -18   36.59    1.76
   1   0  17   -1.15    0.80
   1   0  17   -0.73    0.78
  -1   0 -17   -1.56    0.80
  -1   0 -17   -1.81    0.78
   1   0  16 3306.46   99.43
   1   0  16 3396.24  102.04
  -1   0 -16 3458.91  103.89
  -1   0 -16 3338.65  100.38
   1   0  15   -2.44    0.86
   1   0  15   -3.52    0.88
  -1   0 -15   -3.69    0.86
  -1   0 -15   -0.75    0.85
   1   0  14  736.50   22.43
   1   0  14  745.65   22.65
  -1   0 -14  751.24   22.85
  -1   0 -14  758.01   23.02
   1   0  13   -0.78    0.71
   1   0  13   -1.29    0.71
  -1   0 -13   -0.95    0.76
  -1   0 -13   -1.10    0.69
   1   0  12  560.51   17.06
   1   0  12  548.31   16.74
  -1   0 -12  562.71   17.13
  -1   0 -12  543.74   16.60
   1   0  11   -0.61    0.56
   1   0  11    0.56    0.58
  -1   0 -11    0.61    0.58
  -1   0 -11    1.24    0.58
  -1   0 -10  241.89    7.50
  -1   0 -10  220.20    6.83
   1   0   9    0.56    0.47
   1   0   9    0.64    0.49
  -1   0  -9   -0.58    0.47
  -1   0  -9    0.64    0.49
   1   0   8   76.21    2.51
   1   0   8   77.00    2.51
  -1   0  -8   77.48    2.54
  -1   0  -8   78.27    2.56
   1   0   7    0.69    0.39
   1   0   7    0.78    0.39
  -1   0  -7    0.34    0.39
  -1   0  -7    0.68    0.39
   1   0   6 3709.61  111.19
   1   0   6 3785.83  113.44
  -1   0  -6 4063.63  121.81
  -1   0  -6 3682.50  110.37
   1   0   5    0.83    0.30
   1   0   5    0.90    0.30
   1   0   4   31.88    1.05
  -1   0  -4   31.03    1.03
   1   0   3    1.59    0.19
  -1   0  -3    1.61    0.19
   1   0   2 1314.45   39.40
  -1   0  -1    0.02    0.05
  -1   0  -1    0.07    0.05
   1   0   0  399.08   11.99
  -1   0   0 1587.85   47.58
   1   0  -1    0.03    0.12
   1   0  -1    0.00    0.14
  -1   0   1    0.15    0.12
  -1   0   1    0.12    0.10
  -1   0   2   58.56    1.83
   1   0  -3   -0.15    0.22
  -1   0   3   -0.02    0.19
   1   0  -4   28.02    0.98
   1   0  -4   28.58    1.02
  -1   0   4   27.49    0.98
  -1   0   4   27.47    0.98
   1   0  -5    0.41    0.30
   1   0  -5   -0.03    0.29
   1   0  -6  123.77    3.88
   1   0  -6  124.14    3.91
  -1   0   6  120.59    3.79
  -1   0   6  122.81    3.88
   1   0  -7   -0.19    0.47
   1   0  -7    0.19    0.46
  -1   0   7    0.58    0.46
  -1   0   7    0.56    0.46
   1   0  -8 1705.74   51.29
   1   0  -8 1692.19   50.87
  -1   0   8 1690.50   50.82
  -1   0   8 1712.52   51.49
   1   0  -9    0.24    0.58
   1   0  -9    0.49    0.53
  -1   0   9   -0.36    0.53
  -1   0   9   -0.12    0.53
   1   0 -10    4.37    0.68
   1   0 -10    3.15    0.61
  -1   0  10    5.64    0.68
  -1   0  10    3.76    0.63
   1   0 -11   -0.27    0.63
   1   0 -11   -0.24    0.61
  -1   0  11   -0.05    0.63
  -1   0  11   -0.27    0.61
   1   0 -12 1272.11   38.45
   1   0 -12 1406.94   42.43
  -1   0  12 1375.94   41.50
  -1   0  12 1315.81   39.74
   1   0 -13   -0.66    0.75
   1   0 -13    0.29    0.76
  -1   0  13   -0.93    0.71
  -1   0  13    0.37    0.78
   1   0 -14  173.28    5.64
   1   0 -14  157.40    5.20
  -1   0  14  156.13    5.17
  -1   0  14  163.29    5.32
   1   0 -15    0.91    0.78
   1   0 -15    0.85    0.78
  -1   0  15    0.39    0.78
  -1   0  15   -0.17    0.76
   1   0 -17    0.75    0.80
   1   0 -17    2.32    0.80
  -1   0  17   -1.17    0.76
  -1   0  17    0.91    0.78
  -1   0  18  176.33    5.88
  -1   0  18  189.38    6.20
   1   0 -19   -0.37    0.85
   1   0 -19   -0.17    0.76
  -1   0  19    0.95    0.81
  -1   0  19    0.12    0.76
   1   0 -20    7.35    0.98
   1   0 -20    8.25    1.13
  -1   0  20    6.42    0.95
  -1   0  20    6.10    0.98
   1   0 -21    0.02    0.81
  -1   0  21   -0.80    0.85
   1   0 -22   67.20    2.71
  -1   0  22   67.99    2.85
   1   0 -23   -0.34    0.91
   1   0 -23    0.00    0.78
  -1   0  23    0.44    0.78
  -1   0  23    1.05    0.86
   1   0 -24   17.48    1.34
   1   0 -24   18.77    1.49
  -1   0  24   14.31    1.25
  -1   0  24   18.23    1.47
   1   0 -25   -0.53    0.81
   1   0 -25   -0.22    0.91
  -1   0  25   -0.66    0.88
  -1   0  25    1.15    0.81
   1   0 -26   19.38    1.58
   1   0 -26   23.99    1.63
  -1   0  26   24.82    1.56
  -1   0  26   20.90    1.68
   1   0 -27    0.34    0.93
  -1   0  27   -0.30    0.80
  -1   0  28   32.47    1.91
  -1   0  28   29.07    2.08
   1   0 -29    0.03    0.93
   1   0 -29    0.88    0.90
  -1   0  29    2.42    0.98
  -1   0  29    0.69    0.81
   1   0 -30    7.49    1.19
   1   0 -30    9.08    1.19
  -1   0  30    7.01    1.05
  -1   0  30    5.52    1.24
   1   0 -31    0.17    0.90
   1   0 -31    0.07    1.05
  -1   0  31   -0.86    1.02
  -1   0  31   -0.98    0.78
   1   0 -32   27.02    2.00
   1   0 -32   22.43    1.73
  -1   0  32   21.14    1.91
  -1   0  32   25.24    1.78
   1   0 -33    0.68    1.08
   1   0 -33    1.74    0.93
  -1   0  33   -0.03    1.08
  -1   0  33    0.03    0.88
   1   0 -34    1.00    1.02
   1   0 -34    1.63    1.12
  -1   0  34    0.56    0.91
  -1   0  34    0.68    1.12
   1   0 -35   -1.44    0.97
   1   0 -35    1.12    1.15
  -1   0  35   -1.25    1.20
  -1   0  35    0.25    0.91
   1   0 -36    6.23    1.42
   1   0 -36    7.20    1.32
  -1   0  36    5.22    1.20
  -1   0  36    3.08    1.51
   1   0 -37    0.36    1.22
   1   0 -37   -0.81    1.05
  -1   0  37   -0.59    0.97
  -1   0  37   -1.15    1.30
   1   0 -38    1.41    1.25
   1   0 -38   -0.14    1.07
  -1   0  38   -0.66    1.00
  -1   0  38   -1.30    1.36
   1   0 -39    0.34    1.05
   1   0 -39   -0.47    1.29
  -1   0  39   -1.78    1.29
  -1   0  39   -0.22    0.98
   1   0 -40   -0.42    1.03
   1   0 -40   -0.63    1.27
  -1   0  40   -0.02    1.00
  -1   0  40   -2.51    1.37
   1   0 -41   -0.53    1.12
  -1   0  41   -0.29    1.37
   1   0 -42    1.36    1.29
  -1   0  42    0.61    1.61
   1   0 -43    0.44    1.42
   1   0 -43   -0.17    1.19
  -1   0  43   -1.32    1.10
  -1   0  43    1.80    1.59
   1   0 -44    0.61    1.52
   1   0 -44    0.29    1.24
  -1   0  44   -0.56    1.58
  -1   0  44    0.68    1.12
   1   0 -45    0.53    1.46
  -1   0  45   -0.80    1.15
   1   0 -46   -0.80    1.59
   1   0 -46    0.22    1.42
  -1   0  46   -1.34    1.73
  -1   0  46    1.68    1.36
   1   0 -47   -0.07    1.51
   1   0 -47    0.34    1.36
  -1   0  47    0.83    1.30
  -1   0  47   -0.27    1.64
   1   0 -48    0.14    1.36
   1   0 -48    1.30    1.61
  -1   0  48   -1.07    1.24
  -1   0  48   -0.24    1.69
   1   0 -49    1.96    1.39
   1   0 -49   -2.93    1.61
  -1   0  49   -1.69    1.27
  -1   0  49   -0.37    1.68
   1   0 -50   -1.02    1.73
   1   0 -50   -0.58    1.44
  -1   0  50    1.00    1.73
  -1   0  50    1.52    1.39
   1   0 -51   -1.98    1.68
   1   0 -51   -0.69    1.52
  -1   0  51   -0.36    1.68
  -1   0  51    0.75    1.41
   1   0 -52    0.42    1.78
   1   0 -52   -1.49    1.59
  -1   0  52    1.93    1.78
  -1   0  52   -1.61    1.37
   1   0 -53    2.10    1.81
   1   0 -53   -0.53    1.54
  -1   0  53   -3.81    1.73
  -1   0  53   -0.14    1.39
   1   0 -54    1.00    1.80
  -1   0  54    0.63    1.83
   1   0 -55    0.54    1.71
   1   0 -55    0.93    1.91
  -1   0  55    0.90    1.91
  -1   0  55   -0.25    1.52
   1   0 -56    2.32    1.80
  -1   0  56    2.42    1.68
   1   0 -57    0.37    1.88
   1   0 -57   -4.73    1.63
  -1   0  57    1.07    2.03
  -1   0  57    2.05    1.69
  -1   0  58    0.19    1.98
  -1   0  58    1.93    1.74
   1   0 -59   -3.69    1.88
   1   0 -59   -1.69    1.73
  -1   0  59    4.01    1.80
  -1   0  59   -0.80    2.02
   1   0 -60   -0.91    1.93
   1   0 -60   -1.91    1.74
  -1   0  60    0.17    1.91
  -1   0  60   -0.86    1.76
   1   0 -61   -0.17    1.74
   1   0 -61    2.59    2.03
  -1   0  61    0.34    2.02
  -1   0  61   -1.00    1.76
   1   0 -62    1.08    2.02
  -1   0  62    1.36    2.03
   1   0 -63   -1.47    2.02
  -1   0  63    2.08    2.03
   2   0  64   -0.05    1.88
  -2   0 -64    0.80    1.78
   2   0  63   -0.68    1.76
   2   0  63   -0.17    1.90
  -2   0 -63    1.52    1.86
  -2   0 -63   -1.00    1.69
   2   0  62    0.24    1.83
   2   0  62    0.47    1.76
  -2   0 -62   -0.46    1.78
  -2   0 -62   -0.29    1.69
   2   0  61   -1.73    1.78
   2   0  61   -0.24    1.73
  -2   0 -61    0.53    1.69
  -2   0 -61   -2.24    1.73
   2   0  60    2.34    1.76
   2   0  60   -3.13    1.78
  -2   0 -60   -0.68    1.80
  -2   0 -60    0.17    1.64
   2   0  59   -0.08    1.88
   2   0  59    0.30    1.76
  -2   0 -59   -1.29    1.80
  -2   0 -59   -1.10    1.80
   2   0  58   -0.34    1.68
  -2   0 -58    0.39    1.74
   2   0  57    1.44    1.66
   2   0  57   -1.69    1.88
  -2   0 -57    1.83    1.85
  -2   0 -57    0.25    1.76
   2   0  56    0.03    1.90
  -2   0 -56    0.25    1.78
   2   0  55    0.30    1.54
   2   0  55    0.68    2.00
  -2   0 -55    1.69    1.66
  -2   0 -55   -0.10    1.69
   2   0  54   -3.90    1.93
   2   0  54   -2.39    1.56
  -2   0 -54   -1.02    1.83
  -2   0 -54   -1.44    1.66
   2   0  53    1.24    1.76
   2   0  53   -0.14    1.44
  -2   0 -53   -2.54    1.74
  -2   0 -53    1.59    1.52
   2   0  52    0.30    1.80
   2   0  52    1.07    1.51
  -2   0 -52    0.68    1.56
  -2   0 -52    0.39    1.71
   2   0  51   -0.81    1.74
   2   0  51   -0.81    1.36
  -2   0 -51   -0.95    1.44
  -2   0 -51    0.10    1.64
   2   0  50   -0.75    1.73
   2   0  50    0.37    1.39
  -2   0 -50    0.63    1.51
  -2   0 -50    0.64    1.69
   2   0  49    3.57    1.46
   2   0  49    0.02    1.78
  -2   0 -49    0.08    1.42
  -2   0 -49    2.71    1.68
   2   0  48    0.83    1.74
   2   0  48    0.03    1.30
  -2   0 -48    2.13    1.63
  -2   0 -48   -0.56    1.37
   2   0  47   -0.73    1.15
  -2   0 -47    1.25    1.51
   2   0  46    0.10    1.19
   2   0  46    2.17    1.74
  -2   0 -46   -0.17    1.30
  -2   0 -46   -0.15    1.39
   2   0  45   -1.42    1.15
   2   0  45    0.78    1.66
  -2   0 -45    1.07    1.30
  -2   0 -45    0.98    1.46
   2   0  44   -0.71    1.69
  -2   0 -44    1.91    1.46
   2   0  43   -1.68    1.13
   2   0  43   -2.96    1.56
  -2   0 -43   -2.85    1.59
  -2   0 -43    0.51    1.25
   2   0  42    1.34    1.07
   2   0  42   -1.30    1.54
  -2   0 -42   -1.10    1.34
  -2   0 -42    0.49    1.24
   2   0  41   -0.42    1.00
   2   0  41    2.88    1.56
  -2   0 -41    1.58    1.24
  -2   0 -41    1.32    1.30
   2   0  40    1.29    1.13
   2   0  40    1.98    1.69
  -2   0 -40    2.78    1.44
  -2   0 -40    0.93    1.34
   2   0  39   -0.25    1.02
   2   0  39   -0.80    1.49
  -2   0 -39    0.64    1.27
  -2   0 -39    0.27    1.17
   2   0  38    0.15    0.98
   2   0  38    1.08    1.47
  -2   0 -38    1.88    1.13
  -2   0 -38   -0.12    1.24
   2   0  37   -0.10    0.91
   2   0  37    1.42    1.41
  -2   0 -37   -0.75    1.03
  -2   0 -37   -1.34    1.12
   2   0  36    1.13    1.42
   2   0  36   -0.58    0.91
  -2   0 -36   -0.24    0.98
  -2   0 -36   -0.25    1.12
   2   0  35   -1.42    1.32
   2   0  35   -0.12    0.90
  -2   0 -35    0.22    1.00
  -2   0 -35   -0.36    1.07
   2   0  34    2.24    0.91
   2   0  34    1.12    1.36
  -2   0 -34    1.68    1.08
  -2   0 -34    1.03    1.03
   2   0  33   -0.41    0.81
   2   0  33    0.05    1.12
  -2   0 -33   -1.86    0.88
  -2   0 -33   -0.69    0.93
   2   0  32    6.59    1.47
   2   0  32    8.76    1.20
   2   0  31   -1.15    0.85
   2   0  31   -1.12    1.08
  -2   0 -31    0.02    0.97
  -2   0 -31   -0.88    0.85
   2   0  30    5.40    1.03
  -2   0 -30   10.10    1.30
   2   0  29   -0.10    0.76
  -2   0 -29    0.02    0.88
   2   0  28    5.27    0.95
   2   0  28    5.49    1.19
  -2   0 -28    4.83    1.02
  -2   0 -28    6.50    1.00
   2   0  27   -0.42    0.93
   2   0  27   -0.39    0.75
  -2   0 -27   -0.42    0.85
  -2   0 -27   -0.59    0.80
   2   0  26   40.84    2.22
   2   0  26   40.60    2.03
  -2   0 -26   40.13    2.10
  -2   0 -26   46.46    2.19
   2   0  25   -1.44    0.88
  -2   0 -25    0.66    0.76
   2   0  24   59.66    2.68
  -2   0 -24   65.93    2.68
   2   0  23   -0.37    0.71
   2   0  23   -0.07    0.81
  -2   0 -23   -0.32    0.69
  -2   0 -23   -0.64    0.76
   2   0  22    0.29    0.81
   2   0  22    2.59    0.76
  -2   0 -22    2.15    0.80
  -2   0 -22    0.63    0.73
   2   0  21    1.46    0.75
   2   0  21   -0.14    0.85
  -2   0 -21    1.59    0.83
  -2   0 -21    1.93    0.76
   2   0  20   14.31    1.22
   2   0  20   11.54    1.03
  -2   0 -20   12.35    1.05
  -2   0 -20   13.45    1.15
   2   0  19   -0.03    0.78
   2   0  19    1.85    0.75
  -2   0 -19   -0.29    0.76
  -2   0 -19    1.08    0.75
   2   0  18    0.05    0.68
   2   0  18    0.46    0.75
  -2   0 -18    1.24    0.69
  -2   0 -18    1.13    0.73
   2   0  17   -0.56    0.69
   2   0  17    0.19    0.66
  -2   0 -17   -0.39    0.68
  -2   0 -17   -0.19    0.64
   2   0  16  387.22   11.96
   2   0  16  364.35   11.35
  -2   0 -16  388.24   11.99
  -2   0 -16  359.61   11.18
   2   0  15   -1.93    0.69
   2   0  15   -0.66    0.75
  -2   0 -15   -0.15    0.71
  -2   0 -15   -0.12    0.71
   2   0  14 2081.78   62.67
   2   0  14 2107.19   63.35
  -2   0 -14 2081.78   62.66
  -2   0 -14 2081.78   62.64
   2   0  13    0.20    0.75
   2   0  13   -0.54    0.69
  -2   0 -13   -0.61    0.71
  -2   0 -13    0.27    0.69
   2   0  12  440.75   13.45
   2   0  12  440.58   13.50
  -2   0 -12  444.98   13.60
  -2   0 -12  447.86   13.67
   2   0  11    0.85    0.58
   2   0  11   -0.22    0.53
  -2   0 -11    0.25    0.53
  -2   0 -11    0.91    0.54
   2   0  10  169.32    5.28
   2   0  10  163.56    5.17
  -2   0 -10  162.68    5.12
  -2   0 -10  167.29    5.23
   2   0   9   -0.29    0.47
   2   0   9    0.36    0.47
  -2   0  -9    0.64    0.47
  -2   0  -9   -0.08    0.46
   2   0   8  334.03   10.16
   2   0   8  344.54   10.52
  -2   0  -8  330.31   10.04
  -2   0  -8  338.78   10.32
   2   0   7    0.08    0.36
   2   0   7    0.44    0.41
  -2   0  -7    0.17    0.34
  -2   0  -7    0.19    0.36
   2   0   6 1166.58   35.06
   2   0   6 1153.87   34.66
  -2   0  -6 1145.24   34.40
  -2   0  -6 1146.59   34.44
   2   0   5    0.64    0.25
  -2   0  -5    0.32    0.25
   2   0   4  762.93   22.92
  -2   0  -4  747.00   22.44
   2   0   3   -0.02    0.17
   2   0   3    0.20    0.15
  -2   0  -3    0.42    0.17
  -2   0  -3   -0.03    0.15
   2   0   2  213.94    6.47
   2   0   2  197.68    5.98
  -2   0  -2  192.26    5.83
  -2   0  -2  202.76    6.13
   2   0   1    0.17    0.12
   2   0   1    0.03    0.14
  -2   0  -1   -0.03    0.14
  -2   0  -1    0.00    0.12
   2   0   0  480.05   14.45
  -2   0   0  455.99   13.72
   2   0  -1    0.19    0.22
  -2   0   1   -0.27    0.15
   2   0  -2 1355.45   40.69
   2   0  -2 1285.49   38.60
   2   0  -3    0.69    0.32
   2   0  -3    0.34    0.25
  -2   0   3    0.39    0.27
  -2   0   3    0.17    0.30
   2   0  -4  570.16   17.24
   2   0  -4  585.75   17.68
  -2   0   4  576.26   17.41
  -2   0   4  572.36   17.28
  -2   0   5    0.61    0.34
  -2   0   5   -0.03    0.37
   2   0  -6   43.80    1.63
   2   0  -6   38.62    1.42
   2   0  -7   -0.07    0.53
   2   0  -7   -0.80    0.46
  -2   0   7    0.08    0.49
  -2   0   7   -0.75    0.44
   2   0  -8  685.68   20.77
   2   0  -8  633.51   19.24
   2   0  -9   -0.36    0.54
   2   0  -9    0.71    0.63
  -2   0   9   -0.68    0.64
  -2   0   9    0.42    0.61
   2   0 -10  678.74   20.65
   2   0 -10  670.61   20.36
  -2   0  10  674.67   20.50
  -2   0  10  693.82   21.09
   2   0 -11    0.07    0.69
   2   0 -11    1.29    0.64
  -2   0  11    0.64    0.66
  -2   0  11    1.90    0.64
  -2   0  12   15.01    1.07
  -2   0  12   14.36    1.02
   2   0 -13   -0.59    0.85
   2   0 -13   -2.20    0.78
  -2   0  13   -0.69    0.80
  -2   0  13   -0.63    0.78
   2   0 -14 2119.05   63.88
   2   0 -14 2142.76   64.52
  -2   0  14 2129.21   64.10
  -2   0  14 2078.40   62.64
   2   0 -15   -0.53    0.73
   2   0 -15   -0.78    0.81
  -2   0  15    0.39    0.71
  -2   0  15   -0.10    0.73
  -2   0  16    7.22    0.85
  -2   0  16    9.74    0.97
   2   0 -17   -1.32    0.85
   2   0 -17   -0.91    0.78
  -2   0  17   -0.90    0.80
  -2   0  17    0.53    0.75
   2   0 -18  418.39   13.03
   2   0 -18  417.71   13.09
  -2   0  18  418.39   13.03
  -2   0  18  392.81   12.33
   2   0 -19   -1.08    0.91
   2   0 -19    0.10    0.83
  -2   0  19    0.98    0.80
  -2   0  19    0.14    0.81
   2   0 -21    1.02    0.81
  -2   0  21    0.12    0.83
   2   0 -22   35.27    1.81
   2   0 -22   31.79    1.90
  -2   0  22   28.66    1.69
  -2   0  22   33.51    1.83
   2   0 -23   -1.07    0.93
   2   0 -23   -1.96    0.80
  -2   0  23   -0.71    0.83
  -2   0  23   -1.68    0.78
  -2   0  24  122.59    4.44
  -2   0  24  138.07    4.98
   2   0 -25    0.53    0.90
   2   0 -25   -1.32    0.81
  -2   0  25    0.22    0.76
  -2   0  25    0.03    0.86
   2   0 -26    0.85    0.91
  -2   0  26    0.90    0.76
   2   0 -27    0.98    0.88
   2   0 -27   -1.13    0.83
  -2   0  27   -0.07    0.71
  -2   0  27   -0.73    0.90
   2   0 -28    2.12    0.91
   2   0 -28   -0.05    0.80
  -2   0  28    0.54    0.76
  -2   0  28   -0.63    0.91
   2   0 -29   -1.44    0.93
   2   0 -29   -1.54    0.88
  -2   0  29   -1.78    0.97
  -2   0  29   -0.61    0.80
   2   0 -30   64.30    3.08
   2   0 -30   64.98    3.02
  -2   0  30   60.73    2.83
  -2   0  30   54.17    2.93
   2   0 -31    0.41    0.97
   2   0 -31   -0.29    1.03
  -2   0  31   -0.64    0.86
  -2   0  31    1.91    1.10
   2   0 -32   15.13    1.71
   2   0 -32   15.09    1.61
  -2   0  32   13.81    1.73
  -2   0  32   16.74    1.59
   2   0 -33    0.51    0.95
   2   0 -33   -0.41    1.05
  -2   0  33    0.76    1.05
  -2   0  33    1.03    0.86
   2   0 -34    2.76    1.24
   2   0 -34    2.98    1.07
  -2   0  34    3.69    1.03
  -2   0  34    2.37    1.24
   2   0 -35    0.58    1.02
   2   0 -35    0.98    1.15
  -2   0  35    0.15    0.93
  -2   0  35   -0.10    1.22
   2   0 -36   -1.32    1.03
   2   0 -36   -1.66    1.19
  -2   0  36   -0.46    0.95
  -2   0  36    0.80    1.32
   2   0 -37   -1.69    1.19
   2   0 -37   -1.76    1.00
  -2   0  37   -1.05    1.32
  -2   0  37   -0.22    0.97
   2   0 -38    0.10    1.29
   2   0 -38   -1.27    1.02
  -2   0  38    1.66    1.30
  -2   0  38   -0.02    0.97
   2   0 -39    0.03    1.30
   2   0 -39   -0.32    1.05
  -2   0  39   -0.53    1.25
  -2   0  39   -0.07    1.00
   2   0 -40    4.84    1.93
   2   0 -40    5.57    1.42
  -2   0  40    5.56    1.64
  -2   0  40    3.85    1.47
   2   0 -41   -2.32    1.17
  -2   0  41   -3.24    1.44
   2   0 -42    2.35    1.34
   2   0 -42    4.15    1.66
  -2   0  42    2.91    1.68
  -2   0  42    2.27    1.27
   2   0 -43   -0.02    1.42
   2   0 -43    0.56    1.13
  -2   0  43   -4.34    1.56
  -2   0  43   -1.13    1.10
   2   0 -44   -0.20    1.37
  -2   0  44   -0.27    1.07
   2   0 -45    0.63    1.22
   2   0 -45   -2.13    1.46
  -2   0  45    0.12    1.59
  -2   0  45   -1.15    1.17
   2   0 -46   -1.07    1.63
   2   0 -46    0.22    1.30
  -2   0  46    1.51    1.68
  -2   0  46    0.02    1.27
   2   0 -47   -2.08    1.27
   2   0 -47    1.10    1.63
  -2   0  47    3.18    1.64
  -2   0  47    0.51    1.30
   2   0 -48   -0.98    1.29
   2   0 -48   -0.15    1.64
  -2   0  48   -0.03    1.64
  -2   0  48   -1.22    1.29
   2   0 -49    0.85    1.61
   2   0 -49    1.22    1.41
  -2   0  49    0.29    1.27
  -2   0  49    1.08    1.71
   2   0 -50    0.39    1.49
   2   0 -50   -1.05    1.71
  -2   0  50   -0.41    1.39
  -2   0  50    1.03    1.69
   2   0 -51   -1.90    1.56
   2   0 -51    0.51    1.80
  -2   0  51   -0.05    1.44
  -2   0  51    0.85    1.73
   2   0 -52   -0.71    1.68
   2   0 -52    0.69    1.85
  -2   0  52    1.54    1.78
  -2   0  52    0.49    1.47
   2   0 -53   -2.17    1.95
   2   0 -53   -1.12    1.51
  -2   0  53    1.05    1.69
  -2   0  53   -0.98    1.44
   2   0 -54   -2.95    1.71
   2   0 -54    0.07    1.76
  -2   0  54    0.07    1.86
  -2   0  54   -2.69    1.52
   2   0 -55    0.32    1.68
   2   0 -55    2.71    1.93
  -2   0  55    1.69    1.59
  -2   0  55   -3.03    1.90
   2   0 -56   -1.58    1.66
  -2   0  56    0.39    1.59
   2   0 -57   -0.59    1.85
   2   0 -57    0.47    1.69
  -2   0  57    1.17    1.61
  -2   0  57    0.15    1.95
   2   0 -58   -0.58    1.86
   2   0 -58    1.24    1.76
  -2   0  58   -1.13    1.64
  -2   0  58   -0.32    1.93
   2   0 -59   -1.10    1.98
   2   0 -59   -0.58    1.81
  -2   0  59    1.47    1.74
  -2   0  59   -1.12    1.95
   2   0 -60    0.30    1.78
   2   0 -60    0.14    1.93
  -2   0  60   -1.00    1.83
   2   0 -61   -0.98    1.73
   2   0 -61   -2.47    1.91
  -2   0  61    0.27    2.00
  -2   0  61   -1.59    1.68
   2   0 -62   -0.75    1.93
  -2   0  62    1.76    2.02
   3   0  65   -0.88    1.88
  -3   0 -65   -3.96    1.73
   3   0  64    0.76    1.93
  -3   0 -64    0.68    1.80
   3   0  63    1.08    1.76
   3   0  63   -0.59    1.91
  -3   0 -63   -0.71    1.86
  -3   0 -63   -1.47    1.73
   3   0  62    0.37    1.88
   3   0  62   -0.03    1.76
  -3   0 -62   -0.19    1.76
  -3   0 -62    0.61    1.69
   3   0  61    0.15    1.76
   3   0  61   -1.25    1.86
  -3   0 -61    2.35    1.73
  -3   0 -61   -0.81    1.80
   3   0  60    0.64    1.85
   3   0  60   -0.22    1.85
  -3   0 -60   -1.49    1.88
  -3   0 -60    0.80    1.78
   3   0  59   -1.64    1.78
  -3   0 -59   -2.44    1.80
  -3   0 -59   -1.58    1.83
   3   0  58    1.25    1.83
   3   0  58    2.02    1.76
  -3   0 -58   -0.68    1.64
  -3   0 -58   -0.98    1.76
   3   0  57   -1.71    1.74
  -3   0 -57   -1.54    1.47
  -3   0 -57   -1.66    1.85
   3   0  56   -1.05    1.64
   3   0  56    2.93    1.88
  -3   0 -56    0.98    1.71
  -3   0 -56   -3.22    1.76
   3   0  55    2.24    1.61
   3   0  55   -1.64    1.85
  -3   0 -55   -0.73    1.66
  -3   0 -55   -1.36    1.68
   3   0  54    1.98    1.58
   3   0  54   -0.61    1.91
  -3   0 -54   -1.66    1.66
  -3   0 -54    0.42    1.68
  -3   0 -53   -0.44    1.52
  -3   0 -53   -0.68    1.68
   3   0  52    0.07    1.34
   3   0  52    0.29    1.71
   3   0  51    0.54    1.32
   3   0  51   -1.15    1.68
  -3   0 -51    1.54    1.64
  -3   0 -51    1.20    1.46
   3   0  50   -0.90    1.71
   3   0  50    2.02    1.49
  -3   0 -50    1.83    1.54
  -3   0 -50    4.37    1.91
   3   0  49    0.17    1.80
   3   0  49   -0.53    1.37
  -3   0 -49    1.78    1.73
  -3   0 -49   -2.02    1.41
   3   0  48   -0.20    1.25
  -3   0 -48    1.22    1.58
   3   0  47   -1.19    1.83
   3   0  47   -0.02    1.22
  -3   0 -47   -0.12    1.34
  -3   0 -47    0.07    1.49
   3   0  46    1.93    1.85
   3   0  46   -0.58    1.25
  -3   0 -46    0.75    1.58
  -3   0 -46    1.42    1.30
   3   0  45    0.56    1.74
  -3   0 -45   -1.02    1.27
  -3   0 -45    0.73    1.66
   3   0  44    0.61    1.66
  -3   0 -44    0.76    1.36
  -3   0 -43    0.78    1.41
  -3   0 -43   -1.20    1.24
   3   0  42    0.32    1.03
   3   0  42    1.54    1.61
  -3   0 -42   -0.12    1.20
  -3   0 -42   -1.49    1.36
   3   0  41   -0.44    0.98
   3   0  41   -0.19    1.52
  -3   0 -41    0.37    1.22
  -3   0 -41   -2.02    1.25
   3   0  40    2.34    1.05
   3   0  40    1.58    1.63
  -3   0 -40   -0.64    1.30
  -3   0 -40    0.83    1.29
   3   0  39   -0.24    0.98
   3   0  39    1.03    1.51
  -3   0 -39   -0.46    1.19
  -3   0 -39    0.98    1.24
   3   0  38    1.17    1.58
   3   0  38    2.35    1.03
  -3   0 -38    2.05    1.24
  -3   0 -38    3.52    1.25
   3   0  37   -0.86    0.90
   3   0  37    0.14    1.41
  -3   0 -37   -1.96    1.08
  -3   0 -37    0.86    1.13
   3   0  36    7.27    1.83
   3   0  36    7.20    1.25
  -3   0 -36    6.52    1.42
  -3   0 -36    6.67    1.42
   3   0  35    0.19    0.93
   3   0  35   -1.42    1.39
  -3   0 -35   -2.07    1.12
  -3   0 -35   -0.08    1.05
   3   0  34    8.25    1.71
   3   0  34   10.04    1.25
  -3   0 -34    7.35    1.34
  -3   0 -34    8.98    1.42
   3   0  33   -0.98    1.24
   3   0  33    0.59    0.85
  -3   0 -33   -0.41    0.98
  -3   0 -33   -0.63    0.93
   3   0  32   -0.17    1.13
   3   0  32    1.05    0.83
  -3   0 -32    1.66    0.98
  -3   0 -32    0.24    0.91
   3   0  31   -0.81    0.81
  -3   0 -31    0.14    0.95
   3   0  30   89.39    3.66
  -3   0 -30   97.94    4.00
   3   0  29   -4.22    1.10
   3   0  29   -1.61    0.80
  -3   0 -29   -1.12    0.97
  -3   0 -29   -1.00    0.85
   3   0  28   53.81    2.85
   3   0  28   53.90    2.47
  -3   0 -28   61.89    2.78
  -3   0 -28   54.98    2.57
   3   0  27   -1.68    1.00
   3   0  27    0.00    0.76
  -3   0 -27    0.54    0.76
  -3   0 -27    0.81    0.85
   3   0  26  126.35    4.88
   3   0  25   -1.17    0.97
  -3   0 -25   -0.69    0.78
   3   0  24   67.40    2.95
   3   0  24   62.42    2.57
  -3   0 -24   64.86    2.74
  -3   0 -24   64.88    2.66
   3   0  23   -0.69    0.68
   3   0  23    0.00    0.88
  -3   0 -23   -0.59    0.75
  -3   0 -23    0.25    0.69
   3   0  22   38.72    1.78
   3   0  22   40.38    2.05
  -3   0 -22   38.87    1.83
  -3   0 -22   40.96    1.93
   3   0  21    1.17    0.75
   3   0  21   -0.14    0.88
  -3   0 -21    0.44    0.80
  -3   0 -21    0.54    0.71
   3   0  20   68.25    2.61
   3   0  20   68.11    2.79
  -3   0 -20   68.55    2.64
  -3   0 -20   72.24    2.81
   3   0  19   -0.44    0.83
   3   0  19   -0.71    0.71
  -3   0 -19    0.05    0.68
  -3   0 -19    0.08    0.75
   3   0  18  303.37    9.62
   3   0  18  333.36   10.38
  -3   0 -18  321.33   10.08
  -3   0 -18  314.05    9.82
   3   0  17   -0.42    0.75
   3   0  17   -1.25    0.66
  -3   0 -17   -0.41    0.64
  -3   0 -17   -0.88    0.66
   3   0  16  952.13   28.83
   3   0  16  961.96   29.22
  -3   0 -16  961.96   29.17
  -3   0 -16  932.82   28.27
   3   0  15   -0.30    0.75
   3   0  15    0.25    0.64
  -3   0 -15    0.17    0.64
  -3   0 -15   -1.03    0.63
   3   0  14  254.76    7.93
   3   0  14  243.24    7.67
  -3   0 -14  247.48    7.74
  -3   0 -14  242.56    7.59
   3   0  13   -0.37    0.66
   3   0  13   -0.34    0.59
  -3   0 -13    0.15    0.58
  -3   0 -13    1.51    0.61
   3   0  12  600.82   18.29
   3   0  12  637.41   19.31
  -3   0 -12  611.83   18.56
  -3   0 -12  618.61   18.79
   3   0  11    0.20    0.53
   3   0  11    0.76    0.61
  -3   0 -11    0.53    0.54
  -3   0 -11    0.14    0.49
   3   0  10  110.56    3.59
   3   0  10   98.74    3.18
  -3   0 -10  110.95    3.56
  -3   0 -10  104.41    3.37
   3   0   9   -0.02    0.44
   3   0   9    0.47    0.54
  -3   0  -9    0.14    0.44
  -3   0  -9    0.03    0.44
   3   0   8 1360.53   40.87
   3   0   8 1348.67   40.57
  -3   0  -8 1343.93   40.40
  -3   0  -8 1401.18   42.11
   3   0   7    0.29    0.42
   3   0   7    0.12    0.36
  -3   0  -7   -0.15    0.37
  -3   0  -7    0.27    0.37
   3   0   6  609.80   18.36
  -3   0  -6  637.75   19.21
   3   0   5    0.37    0.25
  -3   0  -5    0.00    0.34
   3   0   4  110.95    3.42
  -3   0  -4  113.10    3.49
   3   0   3    0.10    0.22
   3   0   3    0.30    0.20
  -3   0  -3   -0.02    0.20
  -3   0  -3   -0.15    0.22
   3   0   2 2706.83   81.20
  -3   0  -2 2772.89   83.15
   3   0   1   -0.02    0.24
  -3   0  -1    0.42    0.20
   3   0   0  179.55    5.49
  -3   0   0  174.81    5.34
   3   0  -1    0.30    0.30
   3   0  -1   -0.12    0.25
  -3   0   1    0.32    0.24
  -3   0   1   -0.29    0.32
   3   0  -2    3.93    0.42
   3   0  -2    3.42    0.34
  -3   0   2    3.91    0.34
  -3   0   2    2.71    0.39
   3   0  -3   -0.08    0.30
   3   0  -3    0.14    0.42
  -3   0   3    0.41    0.39
  -3   0   3   -0.05    0.32
   3   0  -4  842.20   25.43
   3   0  -4  842.88   25.41
  -3   0   4  823.57   24.82
  -3   0   4  829.16   25.02
   3   0  -5    0.85    0.53
   3   0  -5    0.69    0.42
  -3   0   5    0.91    0.42
  -3   0   5    0.58    0.49
   3   0  -6  319.97    9.81
   3   0  -6  330.65   10.18
  -3   0   6  320.31    9.81
  -3   0   6  337.25   10.35
   3   0  -7    0.36    0.63
   3   0  -7    0.17    0.51
  -3   0   7    0.00    0.47
  -3   0   7   -1.05    0.53
  -3   0   8  156.80    4.98
  -3   0   8  155.33    4.98
  -3   0   9   -0.30    0.61
  -3   0   9    0.03    0.56
  -3   0  10  251.54    7.91
  -3   0  10  254.08    7.94
   3   0 -11    0.42    0.71
   3   0 -11   -0.25    0.76
  -3   0  11   -0.86    0.78
  -3   0  11   -0.69    0.78
   3   0 -12 2329.09   70.14
   3   0 -12 2340.95   70.43
   3   0 -13   -1.81    0.83
   3   0 -13    0.34    0.76
  -3   0  13   -2.03    0.75
  -3   0  13   -0.03    0.80
   3   0 -14  519.01   16.02
   3   0 -14  534.25   16.40
  -3   0  14  511.04   15.72
  -3   0  14  520.53   16.06
   3   0 -15    0.49    0.76
   3   0 -15    0.34    0.68
  -3   0  15    1.00    0.66
  -3   0  15    0.66    0.71
   3   0 -16   44.48    1.93
   3   0 -16   44.14    2.02
  -3   0  16   43.84    1.91
  -3   0  16   47.48    2.07
   3   0 -17   -0.73    0.86
   3   0 -17   -0.22    0.75
  -3   0  17   -0.19    0.73
  -3   0  17   -0.61    0.76
   3   0 -18  211.40    6.88
   3   0 -18  208.01    6.89
  -3   0  18  210.21    6.93
  -3   0  18  203.77    6.67
   3   0 -19    0.32    1.05
   3   0 -19    0.12    0.81
  -3   0  19   -0.22    0.88
  -3   0  19    0.56    0.85
   3   0 -20    1.10    0.83
  -3   0  20    0.59    0.83
   3   0 -21   -0.58    0.80
   3   0 -21   -2.03    1.00
  -3   0  21   -1.73    0.83
  -3   0  21    0.17    0.83
   3   0 -22   41.89    2.17
   3   0 -22   39.67    1.96
  -3   0  22   38.16    2.00
  -3   0  22   39.18    1.96
   3   0 -23    0.53    0.81
   3   0 -23   -0.83    0.91
  -3   0  23    0.05    0.81
  -3   0  23   -1.17    0.76
   3   0 -24   51.27    2.47
   3   0 -24   45.67    2.19
  -3   0  24   48.80    2.27
  -3   0  24   47.11    2.34
   3   0 -25   -0.14    0.93
  -3   0  25    0.80    0.80
   3   0 -27   -1.91    0.88
   3   0 -27   -0.14    0.81
  -3   0  27   -0.24    0.88
  -3   0  27    0.15    0.73
   3   0 -28    6.83    1.05
   3   0 -28    5.98    1.12
  -3   0  28    6.64    0.98
  -3   0  28    4.20    1.10
   3   0 -29   -1.42    0.88
   3   0 -29    0.27    0.81
  -3   0  29    1.59    0.93
  -3   0  29   -1.34    0.73
   3   0 -30    0.63    0.98
   3   0 -30    0.64    0.86
  -3   0  30    0.19    0.98
  -3   0  30    0.73    0.78
   3   0 -31   -0.07    1.05
   3   0 -31   -2.12    1.12
  -3   0  31   -0.86    0.97
  -3   0  31   -3.17    1.13
   3   0 -32   55.61    3.10
   3   0 -32   52.51    2.86
   3   0 -33    0.07    0.93
   3   0 -33   -1.15    1.02
  -3   0  33    0.53    0.90
  -3   0  33   -0.51    1.00
   3   0 -34    6.52    1.24
   3   0 -34    6.20    1.36
  -3   0  34    6.83    1.37
  -3   0  34    6.06    1.20
   3   0 -35   -1.78    1.00
   3   0 -35    0.07    1.13
  -3   0  35    1.39    1.25
  -3   0  35   -1.46    0.93
   3   0 -36    6.44    1.47
   3   0 -36    3.30    1.27
  -3   0  36    2.90    1.47
  -3   0  36    4.86    1.24
   3   0 -37    0.61    1.08
   3   0 -37   -1.12    1.22
  -3   0  37    0.12    0.98
  -3   0  37    0.29    1.29
   3   0 -38    0.68    1.07
   3   0 -38    1.83    1.29
  -3   0  38    0.81    1.03
  -3   0  38    1.54    1.30
   3   0 -39   -2.03    1.30
   3   0 -39   -0.30    1.03
  -3   0  39   -0.56    1.25
  -3   0  39   -1.34    1.02
   3   0 -40   -0.73    1.10
  -3   0  40   -1.80    1.32
   3   0 -41    0.91    1.25
   3   0 -41   -0.85    1.46
  -3   0  41    1.46    1.20
  -3   0  41   -3.05    1.49
   3   0 -42    2.61    1.73
   3   0 -42    3.68    1.58
  -3   0  42    4.32    1.90
  -3   0  42    4.66    1.44
   3   0 -43    0.91    1.42
  -3   0  43    2.17    1.08
   3   0 -44    1.08    1.42
   3   0 -44    0.20    1.19
  -3   0  44   -0.12    1.69
  -3   0  44   -0.78    1.07
   3   0 -45    0.85    1.29
   3   0 -45   -1.51    1.47
  -3   0  45    1.25    1.25
  -3   0  45   -1.05    1.59
   3   0 -46    0.25    1.73
   3   0 -46    0.98    1.49
  -3   0  46    1.81    1.76
  -3   0  46    0.85    1.41
   3   0 -47   -1.80    1.58
   3   0 -47    1.44    1.36
  -3   0  47   -0.64    1.19
  -3   0  47   -1.51    1.58
   3   0 -48   -1.08    1.56
   3   0 -48    1.32    1.39
  -3   0  48   -0.15    1.27
  -3   0  48    1.13    1.64
   3   0 -49   -2.81    1.37
   3   0 -49   -1.20    1.66
  -3   0  49   -1.19    1.71
  -3   0  49   -2.47    1.32
   3   0 -50    1.85    1.85
   3   0 -50    1.85    1.64
  -3   0  50   -0.34    1.47
  -3   0  50    1.03    1.81
   3   0 -51   -1.80    1.69
   3   0 -51    1.36    1.56
  -3   0  51    0.88    1.44
  -3   0  51   -2.22    1.66
   3   0 -52    1.52    1.73
   3   0 -52   -0.03    1.59
  -3   0  52    2.08    1.83
  -3   0  52   -1.46    1.47
   3   0 -53    0.64    1.58
  -3   0  53   -1.93    1.74
   3   0 -54   -1.36    1.76
   3   0 -54    1.78    1.69
  -3   0  54   -3.03    1.49
  -3   0  54    0.17    1.86
   3   0 -55    2.29    1.69
  -3   0  55    1.00    1.64
   3   0 -56    0.15    1.78
   3   0 -56   -0.07    1.86
  -3   0  56   -0.03    1.95
  -3   0  56    0.91    1.63
   3   0 -57   -1.56    1.69
   3   0 -57   -1.32    1.85
  -3   0  57    2.59    1.88
  -3   0  57   -0.69    1.63
   3   0 -58   -0.86    1.71
   3   0 -58   -1.64    1.91
  -3   0  58   -0.14    1.93
  -3   0  58   -0.19    1.68
   3   0 -59    0.66    1.76
   3   0 -59    0.71    1.98
  -3   0  59    0.00    1.76
  -3   0  59    2.34    2.02
   3   0 -60   -0.29    2.00
   3   0 -60   -1.74    1.83
  -3   0  60    1.15    2.00
  -3   0  60   -1.37    1.83
   3   0 -61   -3.44    2.02
   3   0 -62    0.44    2.02
  -3   0  62   -1.15    1.98
   4   0  65    1.58    1.96
  -4   0 -65   -1.51    1.76
   4   0  64    3.54    1.95
   4   0  64    0.69    1.85
  -4   0 -64    2.74    1.83
  -4   0 -64   -0.76    1.88
   4   0  63    0.98    1.83
   4   0  63   -3.12    1.88
  -4   0 -63    0.17    1.85
  -4   0 -63    1.80    1.69
   4   0  62   -1.56    1.80
   4   0  62   -0.83    1.85
  -4   0 -62   -0.64    1.68
  -4   0 -62   -0.66    1.78
   4   0  61    0.73    1.83
   4   0  61   -1.93    1.76
  -4   0 -61    0.53    1.81
  -4   0 -61   -0.64    1.68
   4   0  60    0.59    1.73
   4   0  60   -0.12    1.76
  -4   0 -60    0.75    1.74
  -4   0 -60   -0.30    1.78
   4   0  59    0.42    1.73
  -4   0 -59   -1.07    1.80
   4   0  58    1.64    1.83
   4   0  58   -0.97    1.69
  -4   0 -58    2.47    1.81
  -4   0 -58    0.59    1.63
   4   0  57    0.42    1.71
  -4   0 -57    2.03    1.56
   4   0  56   -1.76    1.81
   4   0  56    1.95    1.68
  -4   0 -56   -1.98    1.71
  -4   0 -56    0.34    1.51
   4   0  55    4.34    1.73
   4   0  55   -0.03    1.76
  -4   0 -55    0.83    1.74
  -4   0 -55    1.08    1.58
   4   0  54   -0.27    1.59
   4   0  54    0.19    1.80
  -4   0 -54    0.32    1.66
  -4   0 -54    3.02    1.59
   4   0  53    2.24    1.83
   4   0  53    0.36    1.42
  -4   0 -53   -0.80    1.46
  -4   0 -53    0.64    1.63
   4   0  52   -0.63    1.76
   4   0  52   -1.44    1.36
  -4   0 -52   -0.85    1.59
  -4   0 -52    0.05    1.52
   4   0  51    2.29    1.44
   4   0  51   -0.90    1.95
  -4   0 -51    0.10    1.73
  -4   0 -51   -4.13    1.54
   4   0  50    0.27    1.76
   4   0  50   -1.41    1.34
  -4   0 -50   -1.80    1.46
  -4   0 -50   -1.78    1.64
   4   0  49    0.29    1.29
   4   0  49    1.10    2.13
  -4   0 -49    2.56    1.46
  -4   0 -49   -0.05    1.59
   4   0  48    0.59    1.25
  -4   0 -48   -2.00    1.52
   4   0  47   -0.58    1.24
   4   0  47    2.88    1.78
  -4   0 -47   -0.86    1.34
  -4   0 -47    0.59    1.54
   4   0  46   -0.27    1.85
   4   0  46   -0.63    1.29
  -4   0 -46   -0.59    1.54
  -4   0 -46    1.03    1.34
   4   0  45    0.76    1.76
  -4   0 -45    2.63    1.34
   4   0  44    1.20    1.71
   4   0  44   -1.32    1.15
  -4   0 -44    0.46    1.52
  -4   0 -44    1.98    1.39
   4   0  43   -3.95    1.68
   4   0  43   -1.64    1.02
  -4   0 -43   -2.63    1.30
  -4   0 -43   -2.07    1.22
   4   0  42    2.42    1.80
   4   0  42    1.61    1.13
  -4   0 -42    4.08    1.49
  -4   0 -42    1.36    1.39
   4   0  41   -1.02    1.03
   4   0  41   -2.69    1.63
  -4   0 -41   -0.61    1.27
  -4   0 -41   -1.39    1.34
   4   0  40    1.69    1.76
   4   0  40    2.15    1.13
  -4   0 -40    1.07    1.36
  -4   0 -40   -1.76    1.39
   4   0  39    1.19    1.02
   4   0  39   -1.69    1.58
  -4   0 -39    0.27    1.20
  -4   0 -39   -1.08    1.17
   4   0  38    1.36    0.93
   4   0  38   -0.58    1.49
  -4   0 -38   -1.61    1.10
  -4   0 -38    0.80    1.13
   4   0  37   -1.98    1.41
   4   0  37    0.51    0.90
  -4   0 -37    0.75    1.12
  -4   0 -37   -0.88    1.10
   4   0  36    0.69    0.98
   4   0  36   -0.25    1.51
  -4   0 -36    3.22    1.19
  -4   0 -36    3.10    1.19
   4   0  35   -0.07    0.86
   4   0  35   -0.15    1.36
  -4   0 -35    1.03    1.03
  -4   0 -35   -1.52    1.03
   4   0  34   -0.37    0.85
   4   0  34   -1.10    1.32
  -4   0 -34    1.05    1.03
  -4   0 -34   -0.80    1.03
   4   0  33   -0.17    0.81
   4   0  33    1.74    1.34
  -4   0 -33    0.07    0.98
  -4   0 -33    1.22    1.00
   4   0  32    3.96    1.66
   4   0  32    7.59    1.19
  -4   0 -32   10.98    1.36
  -4   0 -32   10.60    1.42
   4   0  31   -0.22    0.85
  -4   0 -31   -0.02    0.93
   4   0  30   20.97    1.58
   4   0  30   20.82    2.02
   4   0  29   -1.19    1.07
   4   0  29   -1.63    0.75
  -4   0 -29   -0.44    0.88
  -4   0 -29   -0.29    0.80
   4   0  28    0.46    0.69
   4   0  28   -0.61    0.95
  -4   0 -28   -0.25    0.73
  -4   0 -28   -0.27    0.76
   4   0  27   -1.39    0.75
   4   0  27   -1.08    0.93
  -4   0 -27   -1.58    0.75
  -4   0 -27   -0.69    0.73
   4   0  26   14.25    1.41
  -4   0 -26   15.06    1.22
   4   0  25   -1.30    0.73
   4   0  25    0.27    0.91
  -4   0 -25   -0.75    0.68
  -4   0 -25    0.22    0.80
   4   0  24   32.79    1.91
   4   0  24   31.69    1.63
  -4   0 -24   32.37    1.73
  -4   0 -24   32.49    1.69
   4   0  23   -1.03    0.90
   4   0  23   -0.37    0.68
  -4   0 -23    0.34    0.68
  -4   0 -23    0.00    0.71
   4   0  22   17.79    1.39
   4   0  22   16.01    1.12
  -4   0 -22   16.62    1.20
  -4   0 -22   15.09    1.12
   4   0  21   -0.56    0.86
   4   0  21    0.51    0.68
  -4   0 -21   -0.08    0.71
  -4   0 -21   -0.27    0.68
   4   0  20    0.97    0.69
   4   0  20   -0.14    0.88
  -4   0 -20    1.22    0.68
  -4   0 -20    0.22    0.71
   4   0  19   -0.98    0.83
   4   0  19    0.00    0.66
  -4   0 -19    0.39    0.66
  -4   0 -19   -0.88    0.68
   4   0  18   71.65    2.83
   4   0  18   77.46    2.79
  -4   0 -18   78.39    2.86
  -4   0 -18   73.79    2.73
   4   0  17    0.36    0.63
   4   0  17    0.19    0.80
  -4   0 -17   -0.30    0.64
  -4   0 -17    0.15    0.63
   4   0  16  116.57    4.00
   4   0  16  121.64    4.00
  -4   0 -16  121.38    4.01
  -4   0 -16  120.77    4.01
   4   0  15    0.00    0.68
   4   0  15   -0.69    0.56
  -4   0 -15   -0.22    0.56
  -4   0 -15   -0.42    0.54
   4   0  14  153.42    4.88
   4   0  14  162.51    5.25
   4   0  13    0.39    0.63
   4   0  13    0.08    0.53
  -4   0 -13    0.25    0.51
  -4   0 -13    0.83    0.53
   4   0  12  140.27    4.54
   4   0  12  146.69    4.64
   4   0  11    1.12    0.51
   4   0  11   -0.30    0.59
  -4   0 -11    1.22    0.51
  -4   0 -11    0.47    0.51
   4   0  10  662.14   19.99
   4   0  10  634.36   19.23
  -4   0 -10  674.34   20.38
  -4   0 -10  641.98   19.43
   4   0   9   -0.20    0.42
   4   0   9   -0.98    0.47
  -4   0  -9   -0.46    0.44
  -4   0  -9    0.19    0.41
   4   0   8 2993.09   89.74
   4   0   8 2769.50   83.14
  -4   0  -8 2982.93   89.47
  -4   0  -8 2733.93   82.02
   4   0   7    0.53    0.42
   4   0   7    1.34    0.41
  -4   0  -7    1.08    0.46
  -4   0  -7    0.15    0.39
   4   0   6 1334.95   40.09
  -4   0  -6 1403.38   42.16
   4   0   5    0.39    0.32
  -4   0  -5    0.17    0.30
   4   0   4   13.82    0.59
  -4   0  -4   12.09    0.54
   4   0   3    0.44    0.27
  -4   0  -3    0.34    0.27
   4   0   2  289.99    8.83
  -4   0  -2  295.24    8.98
   4   0   1    0.41    0.37
  -4   0  -1    0.85    0.34
   4   0   0 1886.99   56.63
   4   0   0 1988.62   59.64
  -4   0   0 1966.60   59.03
  -4   0   0 1946.27   58.41
   4   0  -1    0.51    0.44
   4   0  -1    0.42    0.36
  -4   0   1    1.17    0.37
  -4   0   1    1.30    0.46
   4   0  -2 1439.80   43.30
   4   0  -2 1442.51   43.35
  -4   0   2 1436.41   43.19
  -4   0   2 1440.65   43.30
   4   0  -3    0.75    0.42
   4   0  -3    0.97    0.54
  -4   0   3    0.30    0.39
  -4   0   3    0.69    0.53
   4   0  -5    0.59    0.68
   4   0  -5    0.59    0.53
  -4   0   5    0.02    0.63
  -4   0   5   -0.56    0.53
   4   0  -6 5688.06  170.57
   4   0  -6 5535.61  166.00
  -4   0   6 5745.66  172.27
  -4   0   6 5489.88  164.59
   4   0  -7    0.44    0.78
   4   0  -7    0.91    0.68
  -4   0   7    1.03    0.64
  -4   0   7    1.78    0.71
   4   0  -8 2318.93   69.69
   4   0  -8 2274.89   68.43
  -4   0   8 2232.54   67.11
  -4   0   8 2351.11   70.69
   4   0  -9   -0.29    0.69
   4   0  -9   -0.93    0.78
  -4   0   9   -2.27    0.64
  -4   0   9    0.02    0.71
   4   0 -10 2081.78   62.71
   4   0 -10 2190.19   65.89
  -4   0  10 2144.46   64.57
  -4   0  10 2129.21   64.10
   4   0 -11   -0.64    0.85
   4   0 -11   -1.13    0.75
  -4   0  11   -0.15    0.69
  -4   0  11   -0.41    0.66
  -4   0  12  472.42   14.58
  -4   0  12  488.35   15.01
   4   0 -13    0.76    0.81
   4   0 -13   -1.78    0.73
  -4   0  13   -0.07    0.69
  -4   0  13   -0.86    0.64
   4   0 -14  205.13    6.59
   4   0 -14  205.47    6.71
  -4   0  14  191.41    6.22
  -4   0  14  207.33    6.72
   4   0 -15   -0.90    0.88
   4   0 -15   -1.44    0.78
   4   0 -16  953.66   29.10
   4   0 -16  962.30   29.25
  -4   0  16  914.02   27.90
  -4   0  16  916.90   27.93
   4   0 -17   -0.69    0.95
   4   0 -17   -1.20    0.81
  -4   0  17   -0.49    0.85
  -4   0  17   -0.71    0.80
  -4   0  18  254.25    8.28
  -4   0  18  266.28    8.62
   4   0 -19   -0.03    0.83
  -4   0  19   -0.29    0.86
   4   0 -20  135.29    4.91
   4   0 -20  148.62    5.06
   4   0 -21   -0.03    0.90
   4   0 -21    0.05    1.03
  -4   0  21   -0.54    0.91
  -4   0  21   -1.98    0.85
   4   0 -22  365.71   11.72
   4   0 -22  358.76   11.38
  -4   0  22  345.89   11.01
  -4   0  22  340.98   10.96
   4   0 -23   -1.29    0.85
   4   0 -23   -1.17    0.97
  -4   0  23   -0.36    0.80
  -4   0  23   -0.75    0.88
   4   0 -24   58.59    2.71
  -4   0  24   59.00    2.59
   4   0 -25   -2.59    1.00
  -4   0  25   -2.17    0.85
   4   0 -26  244.26    8.28
   4   0 -26  239.85    8.05
  -4   0  26  226.98    7.79
  -4   0  26  244.60    8.11
   4   0 -27    0.85    0.85
   4   0 -27   -0.59    0.93
  -4   0  27   -0.12    0.78
  -4   0  27   -2.03    0.86
   4   0 -28    2.56    0.98
   4   0 -28    1.63    0.90
  -4   0  28    1.78    0.93
  -4   0  28    2.44    0.86
   4   0 -29    1.54    0.95
   4   0 -29   -1.59    0.83
  -4   0  29    0.34    0.76
  -4   0  29   -0.03    0.90
   4   0 -30   22.31    1.83
   4   0 -30   23.24    1.71
  -4   0  30   21.88    1.81
  -4   0  30   25.80    1.76
   4   0 -31   -0.88    1.07
   4   0 -31   -0.54    0.97
  -4   0  31   -1.12    0.90
  -4   0  31   -1.03    1.03
   4   0 -32   10.65    1.36
   4   0 -32   11.57    1.54
  -4   0  32   10.13    1.34
  -4   0  32    7.45    1.46
   4   0 -33    0.51    1.10
   4   0 -33   -0.22    0.91
  -4   0  33    1.19    0.88
  -4   0  33    1.12    1.00
   4   0 -34    2.46    1.22
   4   0 -34    1.20    1.05
  -4   0  34    0.30    1.17
  -4   0  34    0.83    0.95
   4   0 -35    0.46    0.98
   4   0 -35    0.05    1.17
  -4   0  35   -0.53    1.13
  -4   0  35   -0.12    0.93
   4   0 -36   -0.05    0.98
   4   0 -36    0.78    1.20
  -4   0  36   -0.63    0.95
  -4   0  36   -1.93    1.15
   4   0 -37    1.07    1.27
   4   0 -37   -2.08    0.98
  -4   0  37    1.90    1.22
  -4   0  37    1.54    1.00
   4   0 -38    0.53    1.03
   4   0 -38   -1.19    1.29
  -4   0  38    0.68    1.02
  -4   0  38    0.58    1.24
   4   0 -39   -0.14    1.10
  -4   0  39   -1.51    1.30
   4   0 -40    5.20    1.41
   4   0 -40    4.23    1.71
  -4   0  40    7.49    1.47
  -4   0  40    4.91    1.73
   4   0 -41   -0.22    1.39
   4   0 -41    0.07    1.17
  -4   0  41    1.74    1.44
  -4   0  41    0.90    1.10
   4   0 -42   -0.30    1.44
  -4   0  42    0.91    1.74
  -4   0  42    2.17    1.19
   4   0 -43   -0.47    1.36
  -4   0  43   -0.10    1.08
   4   0 -44    2.47    1.52
   4   0 -44    0.25    1.25
  -4   0  44    0.24    1.56
  -4   0  44    0.58    1.17
   4   0 -45    1.24    1.51
   4   0 -45    0.97    1.29
  -4   0  45    1.34    1.51
  -4   0  45   -0.39    1.15
   4   0 -46    0.51    1.52
   4   0 -46    3.25    1.36
  -4   0  46    1.02    1.20
  -4   0  46   -0.85    1.49
   4   0 -47    1.73    1.54
   4   0 -47    0.53    1.27
  -4   0  47    0.44    1.17
  -4   0  47    1.07    1.61
   4   0 -48   -0.73    1.36
   4   0 -48   -1.90    1.52
  -4   0  48   -1.02    1.61
  -4   0  48   -0.69    1.29
   4   0 -49    0.02    1.63
   4   0 -49   -1.96    1.37
  -4   0  49    2.42    1.73
  -4   0  49   -0.34    1.27
   4   0 -50    2.02    1.69
   4   0 -50    1.68    1.49
  -4   0  50    0.47    1.34
  -4   0  50    1.15    1.78
   4   0 -51    0.61    1.59
   4   0 -51    0.59    1.47
  -4   0  51   -2.57    1.78
  -4   0  51    0.29    1.32
   4   0 -52    0.20    1.52
  -4   0  52   -0.20    1.71
   4   0 -53   -1.74    1.68
   4   0 -53    0.64    1.66
  -4   0  53   -2.05    1.39
  -4   0  53   -1.63    1.69
   4   0 -54   -0.73    1.73
  -4   0  54    1.22    1.59
   4   0 -55    0.00    1.69
   4   0 -55    0.41    1.98
  -4   0  55   -1.76    2.02
  -4   0  55    1.24    1.64
   4   0 -56   -1.03    1.69
   4   0 -56   -3.24    1.93
  -4   0  56    1.61    1.69
  -4   0  56   -2.49    2.03
   4   0 -57    2.46    1.76
   4   0 -57    3.03    1.91
  -4   0  57    0.25    1.61
  -4   0  57   -2.66    1.90
   4   0 -58    3.40    1.86
   4   0 -58    3.34    2.02
  -4   0  58    1.22    2.00
  -4   0  58    1.73    1.76
   4   0 -59   -0.20    1.73
   4   0 -59    1.02    2.02
  -4   0  59    0.32    1.95
  -4   0  59    1.05    1.71
   4   0 -60   -0.63    1.76
   4   0 -60   -4.49    1.91
  -4   0  60    0.73    1.78
  -4   0  60   -1.86    1.95
   4   0 -61    0.71    2.00
  -4   0  61    0.22    1.95
   5   0  66    0.36    1.98
   5   0  65   -0.19    1.93
  -5   0 -65   -1.68    1.76
   5   0  64   -2.03    1.80
   5   0  64    0.83    1.90
  -5   0 -64   -2.85    1.73
  -5   0 -64    0.76    1.90
   5   0  63    0.91    1.90
   5   0  63   -2.39    1.78
  -5   0 -63    1.59    1.76
  -5   0 -63   -3.73    1.78
   5   0  62   -1.52    1.76
   5   0  62   -3.20    1.80
  -5   0 -62   -1.63    1.74
  -5   0 -62    1.10    1.86
   5   0  61   -0.19    1.80
   5   0  61   -0.88    1.80
  -5   0 -61   -1.34    1.68
  -5   0 -61    0.97    1.83
   5   0  60    1.93    1.78
  -5   0 -60   -0.71    1.74
   5   0  59   -1.12    1.74
   5   0  59   -0.36    1.71
  -5   0 -59   -0.51    1.74
  -5   0 -59   -0.08    1.68
   5   0  58   -1.39    1.74
  -5   0 -58    1.32    1.68
   5   0  57    2.47    1.80
   5   0  57   -0.07    1.61
  -5   0 -57   -1.51    1.69
  -5   0 -57   -0.22    1.52
   5   0  56   -1.12    1.64
   5   0  56   -0.95    1.80
  -5   0 -56    2.90    1.56
  -5   0 -56    0.42    1.73
   5   0  55    1.32    1.83
   5   0  55   -0.39    1.63
  -5   0 -55   -1.17    1.54
  -5   0 -55   -0.25    1.71
   5   0  54    2.00    1.64
   5   0  54    0.59    1.73
  -5   0 -54   -3.27    1.61
  -5   0 -54    0.37    1.47
   5   0  53   -1.00    1.51
   5   0  53    0.83    1.68
  -5   0 -53    0.61    1.41
  -5   0 -53    1.20    1.64
   5   0  52   -2.42    1.58
   5   0  52    0.36    1.46
  -5   0 -52    2.49    1.54
  -5   0 -52    1.37    1.64
   5   0  51    0.47    1.42
   5   0  51   -1.34    1.68
  -5   0 -51    0.91    1.47
  -5   0 -51   -0.29    1.71
   5   0  50   -3.78    1.42
   5   0  50   -1.63    1.90
  -5   0 -50   -0.27    1.76
  -5   0 -50    1.49    1.51
   5   0  49   -1.41    1.34
   5   0  48   -0.42    1.29
   5   0  48   -1.52    1.78
  -5   0 -48   -1.88    1.54
  -5   0 -48    0.81    1.44
   5   0  47    0.32    1.80
   5   0  47   -0.12    1.29
  -5   0 -47    0.73    1.42
  -5   0 -47   -2.12    1.54
   5   0  46    0.59    1.80
  -5   0 -46    1.44    1.32
   5   0  45   -0.73    1.66
   5   0  45   -0.24    1.20
  -5   0 -45   -0.39    1.47
  -5   0 -45    0.10    1.29
   5   0  44    1.13    1.13
   5   0  44   -1.69    1.71
  -5   0 -44    2.10    1.32
  -5   0 -44   -0.34    1.39
   5   0  43    1.02    1.71
   5   0  43   -1.47    1.05
  -5   0 -43    0.36    1.30
  -5   0 -43   -0.14    1.32
   5   0  42    0.91    1.71
   5   0  42    2.32    1.10
  -5   0 -42    0.25    1.36
  -5   0 -42    0.07    1.30
   5   0  41   -0.86    1.71
   5   0  41   -0.78    1.03
  -5   0 -41    1.25    1.34
  -5   0 -41    0.61    1.30
   5   0  40   -0.93    0.98
   5   0  40    1.98    1.71
  -5   0 -40    0.25    1.24
  -5   0 -40   -0.24    1.29
   5   0  39   -0.54    1.59
   5   0  39    1.17    0.95
  -5   0 -39    0.61    1.19
  -5   0 -39    0.54    1.22
   5   0  38    1.08    0.98
   5   0  38    2.13    1.63
  -5   0 -38    1.25    1.20
  -5   0 -38   -1.39    1.13
   5   0  37   -1.61    1.51
   5   0  37   -1.17    0.91
  -5   0 -37   -0.25    1.15
  -5   0 -37   -0.71    1.15
   5   0  36    2.32    1.58
   5   0  36    1.12    0.91
  -5   0 -36   -1.22    1.10
  -5   0 -36    0.39    1.08
   5   0  35    0.46    1.42
   5   0  35   -0.93    0.81
  -5   0 -35    0.25    1.00
  -5   0 -35    0.05    1.05
   5   0  34    2.47    0.91
   5   0  34    1.02    1.52
  -5   0 -34    3.64    1.13
  -5   0 -34    2.68    1.10
   5   0  33   -2.52    1.34
   5   0  33    0.73    0.81
  -5   0 -33   -0.44    1.00
  -5   0 -33    0.44    0.98
   5   0  32    6.88    1.08
  -5   0 -32    6.64    1.19
   5   0  31   -3.20    1.27
   5   0  31    0.53    0.81
  -5   0 -31   -1.07    1.08
  -5   0 -31   -0.15    0.93
   5   0  30   22.77    1.96
   5   0  30   23.70    1.58
  -5   0 -30   26.71    1.74
  -5   0 -30   23.22    1.66
   5   0  29   -1.07    1.05
   5   0  29   -0.64    0.76
  -5   0 -29    0.14    0.81
  -5   0 -29    0.37    0.86
   5   0  28    1.44    1.05
   5   0  28   -0.66    0.75
  -5   0 -28    0.19    0.88
  -5   0 -28    1.10    0.83
   5   0  27   -1.30    1.02
  -5   0 -27    0.91    0.80
   5   0  26    1.95    1.00
  -5   0 -26    2.15    0.80
   5   0  25    0.12    0.64
   5   0  25    1.13    0.93
  -5   0 -25   -0.27    0.69
  -5   0 -25   -0.98    0.69
   5   0  24   97.96    3.54
   5   0  24   93.16    3.74
  -5   0 -24   99.06    3.68
  -5   0 -24  100.29    3.69
   5   0  23   -0.53    0.93
   5   0  23   -0.49    0.66
  -5   0 -23   -0.69    0.69
  -5   0 -23    0.07    0.69
   5   0  22   25.93    1.66
   5   0  22   28.30    1.44
  -5   0 -22   27.07    1.46
  -5   0 -22   27.05    1.46
   5   0  21   -1.80    0.90
   5   0  21   -0.03    0.63
  -5   0 -21    0.53    0.66
  -5   0 -21   -0.41    0.66
   5   0  20    4.54    1.00
   5   0  20    2.79    0.69
  -5   0 -20    2.64    0.73
  -5   0 -20    3.57    0.75
   5   0  19    0.95    0.91
   5   0  19    0.49    0.64
  -5   0 -19    0.05    0.68
  -5   0 -19    0.39    0.66
   5   0  18    0.68    0.64
   5   0  18   -0.39    0.88
  -5   0 -18    0.05    0.68
  -5   0 -18    0.75    0.66
   5   0  17    0.12    0.63
   5   0  17    0.85    0.85
  -5   0 -17    0.14    0.66
  -5   0 -17   -0.61    0.63
   5   0  16   11.64    0.81
   5   0  16   10.79    1.00
  -5   0 -16    8.55    0.80
  -5   0 -16    9.88    0.80
   5   0  15    0.02    0.69
   5   0  15   -0.29    0.51
  -5   0 -15    0.10    0.56
  -5   0 -15   -1.27    0.56
   5   0  14   -0.10    0.63
   5   0  14    1.27    0.53
  -5   0 -14    0.90    0.56
  -5   0 -14    1.41    0.53
   5   0  13   -0.64    0.61
   5   0  13   -0.07    0.51
  -5   0 -13    0.68    0.51
  -5   0 -13    0.80    0.51
  -5   0 -12   75.94    2.54
  -5   0 -12   67.91    2.34
   5   0  11   -0.36    0.54
   5   0  11   -0.53    0.47
  -5   0 -11   -0.64    0.46
  -5   0 -11   -0.12    0.44
   5   0  10 1322.42   39.76
   5   0  10 1191.99   35.93
  -5   0 -10 1295.82   38.99
  -5   0 -10 1238.06   37.30
   5   0   9    0.27    0.42
   5   0   9    0.25    0.39
  -5   0  -9    0.27    0.44
  -5   0  -9    0.15    0.37
   5   0   8    2.27    0.42
   5   0   8    2.29    0.39
   5   0   7    0.54    0.32
   5   0   7    0.76    0.37
  -5   0  -7    0.51    0.37
  -5   0  -7   -0.59    0.36
   5   0   6  775.80   23.38
  -5   0  -6  752.42   22.68
   5   0   5    0.12    0.30
  -5   0  -5    0.17    0.30
   5   0   4  605.90   18.29
  -5   0  -4  609.12   18.40
   5   0   3   -0.08    0.34
  -5   0  -3    0.85    0.36
   5   0   2 1001.26   30.15
   5   0   2 1068.33   32.13
   5   0   1    0.20    0.36
   5   0   1    0.68    0.46
  -5   0  -1    0.19    0.41
  -5   0  -1    0.56    0.46
   5   0   0    3.07    0.51
   5   0   0    3.71    0.41
  -5   0   0    2.59    0.42
  -5   0   0    3.17    0.53
   5   0  -1    0.19    0.41
   5   0  -1    0.42    0.53
  -5   0   1    0.71    0.44
  -5   0   1   -0.41    0.53
   5   0  -2 1244.16   37.43
   5   0  -2 1221.12   36.79
  -5   0   2 1268.04   38.18
  -5   0   2 1218.24   36.67
   5   0  -3    1.51    0.64
   5   0  -3    0.78    0.51
  -5   0   3    1.54    0.63
  -5   0   3    1.42    0.49
   5   0  -4  458.03   13.94
   5   0  -4  462.09   14.13
  -5   0   4  445.49   13.58
  -5   0   4  468.53   14.30
   5   0  -5    1.98    0.75
   5   0  -5    0.98    0.58
  -5   0   5    0.64    0.66
  -5   0   5    0.20    0.56
   5   0  -6  687.04   20.83
   5   0  -6  677.72   20.63
  -5   0   6  665.19   20.19
  -5   0   6  696.69   21.17
   5   0  -7    0.95    0.59
   5   0  -7   -0.14    0.73
  -5   0   7    0.22    0.58
  -5   0   7    1.32    0.66
   5   0  -8  210.55    6.74
   5   0  -8  209.53    6.62
  -5   0   8  209.87    6.67
  -5   0   8  206.48    6.54
   5   0  -9    2.42    0.69
   5   0  -9    1.61    0.80
  -5   0   9    2.03    0.66
  -5   0   9    0.64    0.68
   5   0 -11   -0.39    0.80
   5   0 -11    0.22    0.73
  -5   0  11    1.52    0.68
  -5   0  11   -0.14    0.73
   5   0 -12    3.96    0.80
   5   0 -12    1.13    0.85
  -5   0  12    3.05    0.75
  -5   0  12    1.74    0.75
   5   0 -13    0.49    0.81
   5   0 -13   -0.05    0.69
  -5   0  13    0.63    0.69
  -5   0  13    0.88    0.64
   5   0 -14  229.52    7.35
   5   0 -14  221.39    7.23
  -5   0  14  226.13    7.23
  -5   0  14  230.54    7.42
  -5   0  15   -0.05    0.76
  -5   0  15    0.53    0.80
   5   0 -16  700.42   21.66
   5   0 -16  715.16   21.92
  -5   0  16  777.66   23.77
  -5   0  16  799.85   24.48
   5   0 -17    0.91    1.07
   5   0 -17   -0.08    0.83
  -5   0  17   -0.80    0.86
  -5   0  17    0.12    0.88
   5   0 -18    0.73    0.83
   5   0 -19    1.54    0.83
   5   0 -19   -0.29    1.05
  -5   0  19   -0.39    0.86
  -5   0  19    1.68    0.98
   5   0 -20   68.72    2.93
   5   0 -20   70.79    2.83
  -5   0  20   73.84    2.91
  -5   0  20   67.30    2.81
   5   0 -21   -1.02    0.95
   5   0 -21   -1.69    0.78
  -5   0  21   -0.39    0.81
  -5   0  21   -0.95    0.76
   5   0 -22    3.29    0.90
   5   0 -22    3.85    1.00
  -5   0  22    5.39    0.91
  -5   0  22    4.01    0.93
   5   0 -23   -0.69    0.91
  -5   0  23    0.25    0.80
   5   0 -24   89.57    3.64
  -5   0  24   77.56    3.18
   5   0 -25    1.34    0.91
   5   0 -25   -1.61    0.95
  -5   0  25    0.30    0.93
  -5   0  25   -0.64    0.81
   5   0 -26   41.04    2.27
   5   0 -26   44.36    2.25
  -5   0  26   37.32    2.17
  -5   0  26   41.89    2.12
   5   0 -27   -0.10    0.81
   5   0 -27    1.64    0.95
  -5   0  27    0.68    0.88
  -5   0  27   -0.85    0.75
   5   0 -28   -1.07    0.80
   5   0 -28   -0.27    0.91
  -5   0  28    0.46    0.76
  -5   0  28    0.44    0.86
   5   0 -29   -1.13    1.00
   5   0 -29   -1.19    0.86
  -5   0  29    0.95    0.97
  -5   0  29   -0.47    0.85
   5   0 -30   37.99    2.24
   5   0 -30   41.87    2.54
  -5   0  30   34.28    2.29
  -5   0  30   40.81    2.27
   5   0 -31    0.39    1.15
   5   0 -31   -0.85    0.98
  -5   0  31   -1.27    1.07
  -5   0  31    1.27    0.97
   5   0 -32    6.62    1.22
   5   0 -32    6.37    1.42
  -5   0  32    5.56    1.27
  -5   0  32    5.56    1.17
   5   0 -33    2.05    0.95
   5   0 -33    1.46    1.20
  -5   0  33   -1.52    1.02
  -5   0  33    0.56    0.93
   5   0 -34    0.27    1.22
   5   0 -34    0.32    1.03
  -5   0  34    0.24    0.95
  -5   0  34    0.07    1.15
   5   0 -35    0.69    1.05
   5   0 -35    1.22    1.30
  -5   0  35    0.85    1.02
  -5   0  35   -1.07    1.17
   5   0 -36    1.07    1.36
   5   0 -36    2.69    1.12
  -5   0  36    2.00    1.12
  -5   0  36    3.07    1.32
   5   0 -37   -1.19    1.27
   5   0 -37   -0.14    1.00
  -5   0  37   -0.64    1.17
  -5   0  37   -0.53    1.02
   5   0 -38   -0.66    1.07
  -5   0  38    0.91    1.29
   5   0 -39   -2.22    1.51
   5   0 -39   -1.19    1.13
  -5   0  39   -1.17    1.20
  -5   0  39    0.63    1.42
   5   0 -40    5.86    1.52
   5   0 -40    5.08    1.86
  -5   0  40    9.50    1.56
  -5   0  40    7.32    1.86
   5   0 -41    2.42    1.46
   5   0 -41   -0.07    1.22
  -5   0  41   -3.29    1.46
  -5   0  41    1.07    1.15
   5   0 -42    2.32    1.42
  -5   0  42    1.76    1.13
   5   0 -43    1.08    1.46
   5   0 -43    0.58    1.15
  -5   0  43   -2.34    1.41
  -5   0  43   -0.71    1.10
   5   0 -44    0.95    1.54
   5   0 -44    1.05    1.24
  -5   0  44   -0.85    1.20
  -5   0  44   -1.32    1.54
   5   0 -45   -0.12    1.27
   5   0 -45    0.42    1.54
  -5   0  45    0.10    1.58
  -5   0  45    1.76    1.22
   5   0 -46    0.54    1.20
   5   0 -46   -0.32    1.51
  -5   0  46    0.32    1.54
  -5   0  46    1.07    1.15
   5   0 -47    0.51    1.22
   5   0 -47   -3.02    1.49
  -5   0  47   -0.12    1.19
  -5   0  47    0.30    1.64
   5   0 -48    1.64    1.63
   5   0 -48   -0.20    1.27
  -5   0  48    0.64    1.63
  -5   0  48   -0.97    1.24
   5   0 -49   -1.47    1.34
   5   0 -49    2.52    1.68
  -5   0  49    1.27    1.27
  -5   0  49   -2.41    1.63
   5   0 -50   -1.63    1.41
   5   0 -50   -0.73    1.59
  -5   0  50   -1.22    1.30
  -5   0  50   -4.03    1.68
   5   0 -51   -1.30    1.36
  -5   0  51   -2.15    1.73
   5   0 -52   -0.78    1.42
   5   0 -52   -2.54    1.63
  -5   0  52   -0.05    1.37
  -5   0  52    1.15    1.76
   5   0 -53    1.41    1.68
   5   0 -53    2.13    1.66
  -5   0  53   -0.03    1.37
  -5   0  53   -1.32    1.80
   5   0 -54    0.73    2.27
   5   0 -54   -0.14    1.69
  -5   0  54   -2.12    1.49
   5   0 -55   -1.63    1.63
   5   0 -55   -1.74    1.95
  -5   0  55   -1.80    1.85
  -5   0  55    0.27    1.52
   5   0 -56    4.81    1.93
   5   0 -56   -0.98    1.63
  -5   0  56   -0.29    1.46
  -5   0  56   -2.07    1.78
   5   0 -57    1.17    1.93
   5   0 -57   -1.96    1.68
  -5   0  57   -2.35    1.90
  -5   0  57    0.91    1.58
   5   0 -58   -2.71    1.64
   5   0 -58    2.25    2.02
  -5   0  58    0.71    1.64
  -5   0  58    1.68    2.00
   5   0 -59    0.42    2.00
   5   0 -59    2.07    1.74
  -5   0  59   -0.81    1.61
  -5   0  59    0.19    2.07
   5   0 -60   -2.46    1.90
  -5   0  60   -1.12    1.90
  -5   0  61    0.05    2.05
   6   0  65    0.76    1.91
   6   0  65   -0.10    1.88
  -6   0 -65    0.34    1.78
   6   0  64    0.80    1.85
   6   0  64    2.25    1.86
  -6   0 -64   -0.29    1.83
  -6   0 -64    1.41    1.76
   6   0  63   -3.29    1.71
   6   0  63   -1.85    1.80
  -6   0 -63   -0.46    1.76
  -6   0 -63   -1.81    1.74
   6   0  62    1.98    1.86
   6   0  62   -1.27    1.83
  -6   0 -62   -2.27    1.76
  -6   0 -62    2.68    1.73
  -6   0 -61   -1.19    1.66
  -6   0 -61    1.07    1.80
   6   0  60   -1.15    1.88
   6   0  60    0.56    1.83
  -6   0 -60   -0.49    1.83
   6   0  59   -0.24    1.74
   6   0  59    1.59    1.85
  -6   0 -59    0.00    1.69
  -6   0 -59    1.07    1.81
   6   0  58   -0.63    1.76
   6   0  58   -2.19    1.76
  -6   0 -58    3.59    1.74
   6   0  57   -1.39    1.83
   6   0  57   -1.34    1.63
  -6   0 -57   -1.07    1.73
  -6   0 -57    1.69    1.66
   6   0  56   -0.44    1.68
   6   0  56    0.54    1.83
  -6   0 -56    0.83    1.64
  -6   0 -56    1.64    1.73
   6   0  55    0.53    1.80
   6   0  55   -3.12    1.56
  -6   0 -55   -0.86    1.58
  -6   0 -55   -1.07    1.68
   6   0  54   -2.07    1.52
   6   0  54    1.12    1.73
  -6   0 -54   -0.93    1.58
  -6   0 -54    0.08    1.64
   6   0  53    0.20    1.54
   6   0  53    0.53    1.69
  -6   0 -53    0.14    1.51
  -6   0 -53   -2.13    1.63
   6   0  52    0.47    1.71
   6   0  52   -0.32    1.42
  -6   0 -52    1.93    1.68
  -6   0 -52    0.46    1.42
   6   0  51   -0.69    1.41
   6   0  51   -0.30    1.66
  -6   0 -51   -1.00    1.71
  -6   0 -51   -0.54    1.51
   6   0  50    0.32    1.44
  -6   0 -50   -0.75    1.76
   6   0  49   -4.29    1.68
   6   0  49    0.08    1.36
  -6   0 -49    1.05    1.51
  -6   0 -49   -0.14    1.64
  -6   0 -48   -2.95    1.25
  -6   0 -48   -2.17    1.51
   6   0  47    3.83    1.80
   6   0  46   -0.02    1.32
   6   0  46   -0.61    1.74
  -6   0 -46   -2.98    1.24
   6   0  45    1.41    1.15
   6   0  45   -1.15    1.69
  -6   0 -45    0.56    1.37
  -6   0 -45    0.85    1.27
   6   0  44    0.49    1.13
   6   0  44    0.17    1.69
  -6   0 -44   -1.52    1.34
  -6   0 -44    0.97    1.32
   6   0  43    1.69    1.73
   6   0  43   -0.05    1.08
  -6   0 -43    2.76    1.30
  -6   0 -43   -0.25    1.32
   6   0  42   -1.08    1.71
   6   0  42   -0.56    1.02
  -6   0 -42   -1.69    1.25
  -6   0 -42   -0.42    1.22
   6   0  41    0.05    0.98
   6   0  41   -0.76    1.73
  -6   0 -41    0.73    1.29
  -6   0 -41   -1.73    1.20
   6   0  40    7.44    1.34
   6   0  40    5.39    2.08
  -6   0 -40    5.86    1.52
  -6   0 -40    5.67    1.66
   6   0  39   -0.49    1.68
   6   0  39   -0.07    0.97
  -6   0 -39   -0.69    1.29
  -6   0 -39   -0.98    1.24
   6   0  38    6.42    2.00
   6   0  38    5.10    1.25
  -6   0 -38    4.39    1.54
  -6   0 -38    7.42    1.56
   6   0  37    2.00    1.61
   6   0  37    0.36    0.95
  -6   0 -37   -1.76    1.19
  -6   0 -37    0.58    1.19
   6   0  36    0.19    1.58
   6   0  36    2.29    0.95
  -6   0 -36    0.63    1.17
  -6   0 -36   -0.36    1.12
   6   0  35   -1.39    1.49
   6   0  35   -0.78    0.86
  -6   0 -35    0.17    1.05
  -6   0 -35   -0.42    1.07
   6   0  34    0.39    1.46
   6   0  34   -0.05    0.85
  -6   0 -34    1.12    1.00
  -6   0 -34    1.25    1.05
   6   0  33    0.32    0.80
  -6   0 -33   -0.22    0.97
   6   0  32    1.19    0.86
  -6   0 -32    0.97    1.03
   6   0  31   -0.20    1.29
   6   0  31   -0.93    0.76
  -6   0 -31    1.13    0.98
  -6   0 -31    0.22    0.91
   6   0  30    9.28    1.08
   6   0  30    8.22    1.47
  -6   0 -30   10.67    1.22
  -6   0 -30    9.96    1.29
  -6   0 -29    0.00    0.80
  -6   0 -29   -0.76    0.88
   6   0  28    6.37    1.29
  -6   0 -28    7.96    1.07
   6   0  27   -0.80    1.02
  -6   0 -27    1.05    0.80
   6   0  26   24.88    1.88
   6   0  26   25.24    1.47
  -6   0 -26   26.68    1.61
  -6   0 -26   26.80    1.64
   6   0  25   -0.29    0.63
   6   0  25   -1.73    0.95
  -6   0 -25   -0.46    0.73
  -6   0 -25   -0.41    0.68
   6   0  24   -0.51    0.61
   6   0  24    0.51    0.95
  -6   0 -24   -0.80    0.68
  -6   0 -24   -0.25    0.63
   6   0  23    0.83    0.93
   6   0  23    0.41    0.59
  -6   0 -23   -0.17    0.66
  -6   0 -23   -0.22    0.71
   6   0  22   49.22    2.39
   6   0  22   51.02    2.08
  -6   0 -22   53.58    2.27
  -6   0 -22   51.04    2.13
   6   0  21    0.14    0.61
   6   0  21    0.14    0.91
  -6   0 -21   -0.39    0.64
  -6   0 -21    0.95    0.71
   6   0  20    0.14    0.90
   6   0  20    0.78    0.63
  -6   0 -20   -0.25    0.64
  -6   0 -20    0.41    0.73
   6   0  19    0.41    0.61
   6   0  19    0.39    0.90
  -6   0 -19    0.85    0.71
  -6   0 -19    0.63    0.64
   6   0  18   44.72    1.78
   6   0  18   43.18    2.05
   6   0  17   -0.24    0.83
   6   0  17    0.10    0.59
  -6   0 -17    0.34    0.61
  -6   0 -17    0.00    0.63
   6   0  16    0.02    0.78
   6   0  16    1.44    0.59
  -6   0 -16    0.41    0.61
  -6   0 -16    0.36    0.63
   6   0  15    0.93    0.75
   6   0  15   -0.27    0.54
  -6   0 -15   -0.41    0.53
  -6   0 -15   -0.22    0.61
   6   0  14  618.44   18.89
   6   0  14  674.84   20.43
  -6   0 -14  679.25   20.58
  -6   0 -14  618.44   18.85
   6   0  13    0.69    0.56
   6   0  13   -0.58    0.68
  -6   0 -13    0.76    0.59
  -6   0 -13    0.83    0.56
   6   0  12  555.42   16.96
   6   0  12  569.82   17.24
  -6   0 -12  558.64   17.02
  -6   0 -12  589.30   17.85
   6   0  11    0.49    0.44
   6   0  11   -0.20    0.49
  -6   0 -11    0.59    0.47
  -6   0 -11   -0.22    0.46
   6   0   9    0.71    0.41
   6   0   9    0.15    0.42
  -6   0  -9    0.10    0.39
  -6   0  -9    0.61    0.47
   6   0   8  109.19    3.44
   6   0   8  103.68    3.34
  -6   0  -8  104.70    3.32
  -6   0  -8  103.89    3.34
   6   0   7   -0.19    0.36
   6   0   7    0.53    0.34
  -6   0  -7    0.08    0.36
  -6   0  -7    0.08    0.32
   6   0   6   95.79    3.10
   6   0   6   99.26    3.15
   6   0   5    0.76    0.37
   6   0   5   -0.07    0.32
  -6   0  -5    0.49    0.41
  -6   0  -5    0.44    0.32
   6   0   4  930.96   28.07
   6   0   4  997.02   30.02
  -6   0  -4 1001.93   30.19
  -6   0  -4  923.68   27.85
   6   0   3    0.12    0.37
   6   0   3    0.58    0.36
  -6   0  -3    0.51    0.36
  -6   0  -3    0.34    0.42
   6   0   2  102.12    3.30
   6   0   2  111.12    3.51
  -6   0  -2  106.73    3.40
  -6   0  -2  110.29    3.52
   6   0   1    3.05    0.63
   6   0   1    2.30    0.53
  -6   0  -1    1.90    0.51
  -6   0  -1    2.68    0.63
   6   0   0 9999.00  299.65
   6   0  -1    2.05    0.61
   6   0  -1    2.49    0.68
  -6   0   1    2.03    0.59
  -6   0   1    2.15    0.75
   6   0  -2  658.24   19.99
   6   0  -2  682.30   20.63
  -6   0   2  674.84   20.46
  -6   0   2  665.87   20.17
   6   0  -3    0.91    0.68
   6   0  -3    0.17    0.54
  -6   0   3   -0.61    0.66
  -6   0   3   -0.05    0.54
   6   0  -4 1332.41   40.15
   6   0  -4 1351.55   40.79
  -6   0   4 1293.45   39.03
  -6   0   4 1391.70   41.94
   6   0  -5   -0.66    0.68
   6   0  -5    0.24    0.58
  -6   0   5    0.37    0.68
  -6   0   5    0.73    0.56
   6   0  -6  903.35   27.42
   6   0  -6  933.50   28.24
  -6   0   6  934.18   28.27
  -6   0   6  909.28   27.56
   6   0  -7    1.22    0.78
   6   0  -7   -0.27    0.61
  -6   0   7    0.32    0.63
  -6   0   7    1.29    0.69
   6   0  -8   53.26    2.03
   6   0  -8   48.31    2.02
  -6   0   8   51.58    1.98
  -6   0   8   52.46    2.07
   6   0  -9    0.02    0.80
   6   0  -9    0.03    0.64
  -6   0   9    0.54    0.68
  -6   0   9    0.19    0.63
   6   0 -10  113.15    3.81
   6   0 -10  115.83    4.03
  -6   0  10  120.37    4.10
  -6   0  10  111.73    3.79
   6   0 -11    0.91    0.75
   6   0 -11    0.80    0.88
  -6   0  11    1.17    0.76
  -6   0  11    1.29    0.69
   6   0 -12  303.37    9.66
   6   0 -12  314.55    9.86
  -6   0  12  319.30    9.99
  -6   0  12  315.57    9.94
   6   0 -13    0.91    0.76
   6   0 -13   -0.91    0.91
  -6   0  13   -1.78    0.73
  -6   0  13    0.00    0.76
   6   0 -14   17.51    1.39
   6   0 -14   18.23    1.22
   6   0 -15    0.97    0.98
   6   0 -15    0.54    0.80
  -6   0  15    0.61    0.80
  -6   0  15    0.75    0.73
   6   0 -16    0.29    1.17
   6   0 -16   -0.32    0.83
  -6   0  16    1.30    0.86
  -6   0  16   -0.54    0.88
   6   0 -17   -0.66    0.83
  -6   0  17    0.68    0.86
   6   0 -18   29.64    2.34
  -6   0  18   55.68    2.44
  -6   0  18   52.49    2.34
  -6   0  19   -0.15    0.75
  -6   0  19   -0.69    0.83
   6   0 -20    0.73    0.98
   6   0 -20    0.02    0.80
  -6   0  20    1.10    0.83
  -6   0  20    1.12    0.73
   6   0 -21   -0.27    0.90
   6   0 -21   -0.75    0.76
  -6   0  21   -0.10    0.83
  -6   0  21    0.64    0.90
   6   0 -22   20.21    1.54
   6   0 -23    0.59    0.95
  -6   0  23   -1.56    0.73
   6   0 -24   52.41    2.61
   6   0 -24   60.51    2.73
  -6   0  24   52.37    2.61
  -6   0  24   55.54    2.52
   6   0 -25    0.20    0.88
   6   0 -25    0.66    1.02
  -6   0  25   -1.00    0.81
  -6   0  25    0.47    0.97
   6   0 -26    3.78    0.97
   6   0 -26    2.49    1.05
  -6   0  26    2.39    0.98
  -6   0  26    4.54    0.93
   6   0 -27    0.25    0.93
   6   0 -27    0.54    0.81
  -6   0  27   -0.37    0.76
  -6   0  27   -0.93    0.86
   6   0 -28   -0.71    1.00
   6   0 -28   -0.54    0.81
  -6   0  28   -0.25    0.80
  -6   0  28    0.61    0.88
   6   0 -29    2.47    1.07
   6   0 -29    0.51    0.90
  -6   0  29   -0.68    0.83
  -6   0  29    0.56    0.93
   6   0 -30    4.56    1.12
   6   0 -30    6.30    1.37
  -6   0  30    7.62    1.17
  -6   0  30    5.22    1.19
   6   0 -31    0.24    1.12
   6   0 -31   -0.78    0.90
  -6   0  31    0.49    1.02
  -6   0  31   -0.53    0.86
   6   0 -32    0.56    1.20
   6   0 -32    0.46    0.90
  -6   0  32   -0.42    1.00
  -6   0  32    0.15    0.90
   6   0 -33   -0.03    1.22
   6   0 -33   -0.46    0.97
  -6   0  33    0.97    1.10
  -6   0  33    1.51    0.97
   6   0 -34    3.64    1.36
   6   0 -34    2.86    1.10
  -6   0  34    2.56    1.29
  -6   0  34    2.85    1.10
   6   0 -35    0.93    1.34
   6   0 -35   -0.22    1.05
  -6   0  35    0.39    1.00
  -6   0  35    2.13    1.22
   6   0 -36    5.18    1.27
   6   0 -36    4.84    1.56
   6   0 -37    1.13    1.03
  -6   0  37    0.39    1.19
   6   0 -38   -0.68    1.54
   6   0 -38    0.41    1.12
  -6   0  38   -2.27    1.25
  -6   0  38   -0.20    1.22
   6   0 -39   -0.76    1.51
   6   0 -39    1.12    1.19
  -6   0  39    1.93    1.37
  -6   0  39    0.68    1.20
   6   0 -40   -0.19    1.27
   6   0 -40   -0.53    1.56
  -6   0  40   -0.10    1.20
  -6   0  40   -2.13    1.47
   6   0 -41   -0.42    1.46
  -6   0  41   -0.83    1.08
   6   0 -42    0.46    1.44
   6   0 -42   -0.68    1.17
  -6   0  42    0.00    1.36
  -6   0  42    2.05    1.15
   6   0 -43   -0.44    1.15
   6   0 -43    0.46    1.49
  -6   0  43   -1.13    1.12
  -6   0  43    0.07    1.39
   6   0 -44    0.71    1.47
   6   0 -44    2.35    1.22
  -6   0  44    1.42    1.19
  -6   0  44    0.56    1.51
   6   0 -45    1.07    1.22
   6   0 -45    0.69    1.51
  -6   0  45   -0.34    1.17
  -6   0  45    1.91    1.52
   6   0 -46   -0.73    1.29
   6   0 -46   -0.75    1.52
  -6   0  46    0.64    1.51
  -6   0  46   -0.14    1.15
   6   0 -47   -0.71    1.27
   6   0 -47    0.95    1.49
  -6   0  47    0.29    1.22
  -6   0  47    0.08    1.56
   6   0 -48   -1.05    1.54
   6   0 -48   -1.27    1.32
  -6   0  48   -0.22    1.25
  -6   0  48   -0.24    1.66
   6   0 -49   -0.98    1.69
   6   0 -49    0.12    1.41
  -6   0  49   -0.05    1.34
  -6   0  49   -2.30    1.69
   6   0 -50    1.19    1.51
   6   0 -50   -2.13    1.78
  -6   0  50    0.02    1.73
  -6   0  50    0.10    1.42
   6   0 -51   -1.24    1.88
   6   0 -51   -1.03    1.44
  -6   0  51   -1.36    1.74
   6   0 -52   -3.62    1.58
   6   0 -52   -1.49    1.41
  -6   0  52   -0.95    1.83
  -6   0  52   -0.19    1.37
   6   0 -53    0.32    1.63
  -6   0  53    1.29    1.49
   6   0 -54    1.20    1.85
   6   0 -54   -0.56    1.58
  -6   0  54    3.35    1.56
  -6   0  54   -1.17    1.88
   6   0 -55    0.81    1.78
   6   0 -55    0.81    1.69
  -6   0  55   -0.90    1.46
  -6   0  55    0.66    1.85
   6   0 -56   -0.15    1.69
   6   0 -56   -0.81    1.76
  -6   0  56   -0.68    1.46
  -6   0  56   -0.59    1.83
   6   0 -57    0.17    1.81
   6   0 -57    0.68    1.68
  -6   0  57    0.76    1.59
  -6   0  57    0.20    1.86
   6   0 -58    0.15    1.90
   6   0 -58   -0.73    1.73
  -6   0  58    1.86    1.64
  -6   0  58   -0.20    1.86
   6   0 -59    2.25    1.90
  -6   0  59    0.27    1.85
   6   0 -60   -1.93    1.81
  -6   0  60    2.02    1.93
   7   0  64    2.57    1.90
   7   0  64    0.44    1.88
   7   0  63    3.91    1.90
   7   0  63    2.74    1.88
  -7   0 -63   -0.25    1.85
  -7   0 -63   -2.49    1.71
   7   0  62    1.91    1.85
   7   0  62    1.41    1.80
  -7   0 -62    0.69    1.80
  -7   0 -62    0.63    1.69
   7   0  61   -2.64    1.71
  -7   0 -61   -3.59    1.74
   7   0  60   -0.12    1.86
   7   0  60   -0.85    1.83
  -7   0 -60   -2.54    1.83
  -7   0 -60    0.93    1.73
   7   0  59    0.46    1.78
  -7   0 -59   -2.05    1.71
   7   0  58   -1.85    1.80
   7   0  58    0.88    1.80
  -7   0 -58    1.30    1.73
  -7   0 -58    1.15    1.83
   7   0  57    0.47    1.86
   7   0  57   -1.30    1.73
  -7   0 -57   -0.39    1.76
  -7   0 -57    0.07    1.64
   7   0  56   -1.30    1.58
   7   0  56    0.05    1.76
  -7   0 -56   -0.25    1.71
  -7   0 -56   -0.44    1.69
   7   0  55   -0.02    1.63
   7   0  55    0.47    1.73
  -7   0 -55   -0.10    1.64
  -7   0 -55   -1.96    1.71
   7   0  54   -0.53    1.61
   7   0  54    0.81    1.74
  -7   0 -54    0.02    1.71
  -7   0 -54    1.22    1.64
   7   0  53   -1.61    1.61
   7   0  53    1.46    1.64
  -7   0 -53    2.15    1.74
  -7   0 -53    1.36    1.61
   7   0  52    0.12    1.58
   7   0  52   -0.10    1.83
  -7   0 -52    1.37    1.54
  -7   0 -52    0.56    1.81
   7   0  51   -1.76    1.41
  -7   0 -51    0.75    1.58
  -7   0 -51    1.20    1.71
   7   0  50    0.00    1.39
  -7   0 -50   -1.81    1.66
   7   0  49    0.00    1.34
   7   0  49   -0.10    1.74
  -7   0 -49   -0.36    1.64
  -7   0 -49    0.32    1.42
   7   0  48    0.36    1.41
   7   0  48   -0.49    1.71
  -7   0 -48   -2.25    1.59
  -7   0 -48    0.19    1.42
   7   0  47    1.42    1.71
  -7   0 -47   -0.90    1.32
  -7   0 -46   -0.41    1.27
  -7   0 -46    0.86    1.52
   7   0  44   -0.59    1.63
   7   0  44    1.20    1.17
  -7   0 -44   -0.83    1.36
  -7   0 -44    0.08    1.24
   7   0  43    0.53    1.13
   7   0  43   -2.68    1.59
  -7   0 -43   -0.47    1.32
  -7   0 -43   -1.59    1.22
   7   0  42    2.52    1.69
   7   0  42    1.69    1.10
  -7   0 -42    0.53    1.27
  -7   0 -42    1.76    1.37
   7   0  41    1.42    1.02
   7   0  41   -2.61    1.63
  -7   0 -41    0.85    1.24
  -7   0 -41   -0.29    1.17
   7   0  40   -2.17    1.69
   7   0  40    0.47    0.97
  -7   0 -40   -0.54    1.17
  -7   0 -40    0.00    1.19
   7   0  39    0.39    0.93
   7   0  39    1.51    1.71
  -7   0 -39    1.37    1.20
  -7   0 -39    0.91    1.20
   7   0  38    1.20    1.76
   7   0  38    1.81    1.05
  -7   0 -38    1.95    1.32
  -7   0 -38    2.83    1.29
   7   0  37   -0.76    0.86
   7   0  37    0.86    1.56
  -7   0 -37    1.36    1.13
  -7   0 -37    1.36    1.12
   7   0  36    2.96    1.68
   7   0  36    3.40    1.00
  -7   0 -36    1.95    1.20
  -7   0 -36    1.30    1.20
   7   0  35   -0.73    1.51
   7   0  35   -0.10    0.85
  -7   0 -35    0.53    1.08
  -7   0 -35   -2.46    1.02
   7   0  34    3.37    0.90
  -7   0 -34    1.02    1.00
   7   0  33   -1.47    0.81
  -7   0 -33    0.53    0.97
   7   0  32    7.61    1.12
   7   0  32    9.79    1.80
  -7   0 -32    5.95    1.22
  -7   0 -32    8.40    1.39
   7   0  31   -0.69    0.80
   7   0  31    1.20    1.34
  -7   0 -31    0.07    0.93
  -7   0 -31   -0.05    1.00
   7   0  30    0.66    1.24
   7   0  30    2.07    0.83
  -7   0 -30    2.44    0.95
  -7   0 -30    3.86    1.07
   7   0  29   -0.30    1.10
  -7   0 -29   -1.08    0.88
   7   0  28   72.53    3.61
  -7   0 -28   73.65    3.29
   7   0  27   -1.74    1.07
   7   0  27   -1.49    0.69
  -7   0 -27   -1.95    0.80
  -7   0 -27   -0.90    0.75
   7   0  26    5.49    1.24
   7   0  26    6.05    0.81
  -7   0 -26    6.81    0.90
  -7   0 -26    6.01    0.93
   7   0  25    0.37    0.93
   7   0  25   -0.75    0.59
  -7   0 -25   -0.27    0.64
  -7   0 -25    0.53    0.69
   7   0  24    4.32    1.08
   7   0  24    5.74    0.75
  -7   0 -24    4.88    0.78
  -7   0 -24    6.27    0.86
   7   0  23   -0.03    0.58
   7   0  23   -0.22    0.86
  -7   0 -23    0.68    0.64
  -7   0 -23   -0.39    0.59
   7   0  21    0.56    0.61
   7   0  21   -0.51    0.90
  -7   0 -21    0.66    0.68
  -7   0 -21   -1.29    0.61
   7   0  20   47.21    2.25
   7   0  20   52.61    2.03
  -7   0 -20   47.21    2.08
  -7   0 -20   49.66    2.02
   7   0  19    0.41    0.61
   7   0  19    1.39    0.91
  -7   0 -19   -0.17    0.63
  -7   0 -19   -0.10    0.75
   7   0  18  225.63    7.08
   7   0  18  225.46    7.35
  -7   0 -18  234.94    7.40
  -7   0 -18  226.30    7.27
   7   0  17   -1.03    0.88
   7   0  17    0.86    0.61
  -7   0 -17   -0.51    0.64
  -7   0 -17   -0.36    0.75
   7   0  16  346.23   10.64
   7   0  16  330.31   10.37
  -7   0 -16  320.31   10.01
  -7   0 -16  349.45   10.76
   7   0  15   -1.37    0.56
   7   0  15   -0.30    0.73
  -7   0 -15   -0.22    0.71
  -7   0 -15    0.12    0.58
   7   0  14   67.92    2.52
   7   0  14   67.74    2.30
  -7   0 -14   70.25    2.41
  -7   0 -14   70.14    2.54
   7   0  13    0.07    0.47
   7   0  13    0.75    0.63
  -7   0 -13    0.47    0.51
  -7   0 -13   -0.78    0.54
   7   0  11    0.36    0.44
   7   0  11    0.10    0.51
  -7   0 -11   -0.20    0.51
  -7   0 -11   -0.75    0.46
   7   0   9    0.88    0.46
   7   0   9    0.91    0.42
  -7   0  -9    1.27    0.51
  -7   0  -9    0.93    0.44
   7   0   8 3443.67  103.36
   7   0   8 3274.28   98.35
  -7   0  -8 3233.63   97.14
  -7   0  -8 3548.69  106.53
   7   0   7    0.69    0.39
   7   0   7   -0.08    0.37
  -7   0  -7    1.13    0.41
  -7   0  -7   -0.17    0.39
   7   0   5   -0.22    0.37
   7   0   5    0.36    0.34
  -7   0  -5   -0.22    0.34
  -7   0  -5    0.12    0.42
   7   0   4   27.58    1.07
   7   0   4   26.97    1.08
  -7   0  -4   30.07    1.17
  -7   0  -4   28.00    1.12
   7   0   3    0.63    0.41
   7   0   3    0.54    0.39
  -7   0  -3   -0.36    0.37
  -7   0  -3   -0.08    0.44
  -7   0  -2   46.51    1.68
  -7   0  -2   42.58    1.56
   7   0   1    0.90    0.42
   7   0   1    0.53    0.53
  -7   0  -1    0.10    0.54
  -7   0  -1    1.12    0.47
   7   0   0  245.11    7.55
   7   0   0  238.50    7.44
  -7   0   0  242.06    7.50
  -7   0   0  243.75    7.57
   7   0  -1    0.42    0.49
   7   0  -1   -1.00    0.54
  -7   0   1    0.10    0.44
  -7   0   1    0.61    0.61
   7   0  -2  324.38   10.03
   7   0  -2  312.86    9.60
  -7   0   2  303.04    9.35
  -7   0   2  317.10    9.79
   7   0  -3    0.47    0.64
   7   0  -3    1.22    0.53
  -7   0   3   -0.37    0.63
  -7   0   3   -0.36    0.53
   7   0  -4  252.73    7.86
   7   0  -4  249.51    7.86
  -7   0   4  250.19    7.84
  -7   0   4  240.02    7.50
   7   0  -5    0.27    0.61
   7   0  -5   -0.10    0.73
  -7   0   5    1.85    0.61
  -7   0   5    0.71    0.71
   7   0  -6 1509.42   45.62
   7   0  -6 1531.78   46.18
  -7   0   6 1496.38   45.16
  -7   0   6 1484.35   44.77
   7   0  -7   -0.66    0.64
   7   0  -7    0.47    0.80
  -7   0   7    0.12    0.76
  -7   0   7    0.53    0.64
   7   0  -8    6.79    0.81
   7   0  -8    6.27    0.97
  -7   0   8    7.15    0.88
  -7   0   8    7.15    0.78
   7   0  -9   -0.30    0.69
   7   0  -9    0.95    0.85
  -7   0   9    0.81    0.64
  -7   0   9    1.59    0.75
   7   0 -10  136.88    4.69
   7   0 -10  135.43    4.51
  -7   0  10  142.59    4.78
  -7   0  10  137.54    4.57
   7   0 -11   -0.64    0.75
   7   0 -11    0.02    0.93
  -7   0  11   -0.27    0.81
  -7   0  11   -0.03    0.75
   7   0 -12  629.79   19.45
   7   0 -12  625.04   19.16
  -7   0  12  652.15   20.04
  -7   0  12  615.05   18.87
   7   0 -13   -0.90    0.97
   7   0 -13   -0.08    0.76
  -7   0  13   -0.41    0.80
  -7   0  13   -0.12    0.73
   7   0 -14    6.35    0.95
   7   0 -14    7.28    1.20
  -7   0  14    6.86    0.93
  -7   0  14    8.62    1.03
   7   0 -15    0.76    0.91
  -7   0  15    0.41    0.91
   7   0 -16  388.75   12.20
  -7   0  16  368.93   11.67
   7   0 -17   -0.15    1.15
   7   0 -17    1.51    0.88
  -7   0  17    0.51    0.88
  -7   0  17    0.41    0.85
   7   0 -18    4.45    1.17
   7   0 -18    3.57    0.91
  -7   0  18    3.78    0.95
  -7   0  18    2.54    0.83
   7   0 -19   -0.10    1.07
   7   0 -19   -0.20    0.80
  -7   0  19    0.44    0.83
  -7   0  19    0.58    0.76
   7   0 -20   18.84    1.54
   7   0 -20   17.65    1.32
  -7   0  20   17.26    1.36
  -7   0  20   18.62    1.29
   7   0 -21   -0.95    0.97
  -7   0  21    0.00    0.68
  -7   0  22   -0.14    0.71
   7   0 -23   -0.25    0.81
   7   0 -23   -1.59    0.97
  -7   0  23    1.36    0.73
  -7   0  23   -0.59    0.78
   7   0 -24    1.47    1.00
   7   0 -24    1.36    0.83
  -7   0  24    0.20    0.86
  -7   0  24   -0.42    0.81
   7   0 -25   -0.51    0.88
   7   0 -25   -0.02    1.03
   7   0 -26   37.05    2.10
   7   0 -26   44.55    2.52
  -7   0  26   37.93    2.19
  -7   0  26   32.96    2.19
   7   0 -27   -0.69    0.81
   7   0 -27    0.49    0.98
  -7   0  27   -0.64    0.78
  -7   0  27   -1.32    0.85
   7   0 -28    2.74    1.10
   7   0 -28    1.96    0.88
  -7   0  28    2.61    0.95
  -7   0  28    2.19    0.91
   7   0 -29   -0.49    1.12
   7   0 -29    0.44    0.90
  -7   0  29   -0.61    0.97
  -7   0  29   -0.29    0.88
   7   0 -30   26.27    1.90
   7   0 -30   31.25    2.29
  -7   0  30   28.03    1.95
  -7   0  30   21.28    1.90
   7   0 -31   -0.32    1.17
   7   0 -31   -0.58    0.88
  -7   0  31   -1.03    0.97
  -7   0  31   -0.32    0.88
   7   0 -32    2.32    1.08
   7   0 -32    1.42    1.30
  -7   0  32    2.44    1.02
  -7   0  32    3.44    1.25
   7   0 -33   -0.24    1.24
   7   0 -33   -0.17    1.00
  -7   0  33    0.34    0.98
  -7   0  33   -0.05    1.13
   7   0 -34    1.78    1.12
   7   0 -34    4.69    1.42
  -7   0  34    2.22    1.08
  -7   0  34    1.68    1.27
   7   0 -35   -0.95    1.03
   7   0 -35   -0.83    1.30
  -7   0  35    0.34    1.17
  -7   0  35   -1.88    1.00
   7   0 -36    0.83    1.08
  -7   0  36    2.22    1.30
   7   0 -37   -0.32    1.03
   7   0 -37   -1.47    1.56
  -7   0  37    1.63    1.24
  -7   0  37   -1.29    1.19
   7   0 -38   -0.32    1.41
   7   0 -38    0.05    1.08
  -7   0  38    0.14    1.24
  -7   0  38    0.00    1.08
   7   0 -39    0.32    1.49
   7   0 -39   -0.12    1.12
  -7   0  39   -1.46    1.29
  -7   0  39   -0.02    1.13
   7   0 -40    0.34    1.59
  -7   0  40    3.22    1.27
   7   0 -41    0.34    1.47
   7   0 -41    1.03    1.19
  -7   0  41    0.41    1.46
  -7   0  41   -0.41    1.08
   7   0 -42   -0.98    1.58
   7   0 -42    2.20    1.25
  -7   0  42    0.42    1.47
  -7   0  42    0.47    1.17
   7   0 -43   -1.22    1.12
   7   0 -43    0.05    1.52
  -7   0  43    0.25    1.17
  -7   0  43    0.86    1.46
   7   0 -44    1.98    1.25
   7   0 -44   -2.29    1.52
  -7   0  44   -0.53    1.25
  -7   0  44   -0.24    1.51
   7   0 -45    0.17    1.22
   7   0 -45   -0.51    1.51
  -7   0  45   -1.41    1.51
  -7   0  45    0.54    1.17
   7   0 -46   -0.53    1.30
   7   0 -46   -0.05    1.56
  -7   0  46    2.17    1.29
  -7   0  46   -0.42    1.59
   7   0 -47    0.41    1.52
   7   0 -47    0.88    1.36
  -7   0  47    0.91    1.25
  -7   0  47    0.71    1.64
   7   0 -48   -0.32    1.46
   7   0 -48   -2.85    1.66
  -7   0  48   -1.78    1.73
  -7   0  48   -0.15    1.41
   7   0 -49   -1.30    1.44
   7   0 -49   -0.05    1.71
  -7   0  49   -0.95    1.36
  -7   0  49   -0.03    1.63
   7   0 -50    2.00    1.51
  -7   0  50    2.08    1.74
   7   0 -51   -0.25    1.46
   7   0 -51   -1.08    1.66
  -7   0  51    0.19    1.37
  -7   0  51   -0.71    1.81
   7   0 -52   -1.74    1.64
  -7   0  52   -2.91    1.42
   7   0 -53   -1.88    1.74
   7   0 -53   -0.34    1.66
  -7   0  53    0.61    1.52
  -7   0  53   -0.17    1.90
   7   0 -54    2.86    1.90
   7   0 -54    0.44    1.73
  -7   0  54    0.20    1.59
  -7   0  54    1.95    1.93
   7   0 -55   -2.90    1.61
   7   0 -55    0.32    1.76
  -7   0  55    3.05    1.46
  -7   0  55   -0.15    1.90
   7   0 -56    0.12    1.68
   7   0 -56   -2.74    1.78
  -7   0  56    0.53    1.90
  -7   0  56    2.03    1.49
   7   0 -57    0.24    1.71
   7   0 -57   -0.34    1.83
  -7   0  57   -0.07    1.59
  -7   0  57   -0.64    1.91
   7   0 -58    0.30    1.85
   7   0 -58   -0.85    1.81
  -7   0  58    1.25    1.93
  -7   0  58    0.59    1.66
   7   0 -59    0.76    1.74
  -7   0  59   -0.80    1.86
   8   0  63   -0.02    1.80
   8   0  63   -1.88    1.74
   8   0  62    0.85    1.86
   8   0  62   -1.17    1.90
  -8   0 -62   -2.25    1.80
  -8   0 -62   -2.30    1.80
   8   0  61    1.36    1.90
   8   0  61    1.66    1.95
  -8   0 -61   -0.15    1.76
   8   0  60   -1.76    1.80
  -8   0 -60   -0.61    1.85
  -8   0 -60   -3.00    1.64
   8   0  59   -3.42    1.76
   8   0  59    1.58    1.80
  -8   0 -59    1.19    1.71
  -8   0 -59    0.25    1.86
   8   0  58   -0.68    1.85
   8   0  58   -1.59    1.80
  -8   0 -58   -0.86    1.85
  -8   0 -58   -0.58    1.74
   8   0  57   -0.29    1.86
   8   0  57    0.19    1.69
  -8   0 -57    0.73    1.81
  -8   0 -57    0.00    1.66
   8   0  56    0.56    1.61
   8   0  56    1.44    1.69
  -8   0 -56    0.95    1.71
  -8   0 -56    1.13    1.66
   8   0  55    3.40    1.80
   8   0  55    2.37    1.64
  -8   0 -55   -4.05    1.56
  -8   0 -55   -0.08    1.71
   8   0  54   -1.03    1.68
   8   0  54    0.58    1.71
  -8   0 -54    1.96    1.76
  -8   0 -54    2.13    1.68
   8   0  53    0.88    1.66
   8   0  53    1.13    1.69
  -8   0 -53   -1.46    1.73
  -8   0 -53   -1.44    1.58
   8   0  52   -4.00    1.74
   8   0  52    1.29    1.68
  -8   0 -52    0.30    1.68
  -8   0 -52    0.15    1.59
   8   0  51   -1.47    1.47
  -8   0 -51   -0.44    1.63
   8   0  50   -2.30    1.66
   8   0  50   -0.25    1.39
  -8   0 -50   -1.36    1.44
  -8   0 -50    0.10    1.56
   8   0  49   -0.32    1.41
   8   0  49   -1.36    1.69
  -8   0 -49   -1.85    1.34
  -8   0 -49    1.95    1.64
   8   0  48    1.61    1.96
  -8   0 -48    0.00    1.61
   8   0  47   -2.56    1.37
   8   0  47   -0.41    1.76
  -8   0 -47   -0.47    1.59
  -8   0 -47   -1.98    1.39
   8   0  46    1.63    1.73
   8   0  46   -0.86    1.24
  -8   0 -46   -0.30    1.44
  -8   0 -46    1.03    1.42
   8   0  45    0.51    1.19
   8   0  45    3.71    1.80
  -8   0 -45    1.68    1.34
  -8   0 -45   -2.96    1.39
  -8   0 -44    1.46    1.54
  -8   0 -44   -1.63    1.42
   8   0  43   -0.61    1.74
   8   0  43   -1.51    1.07
   8   0  42   -0.12    1.68
   8   0  42    0.32    1.00
  -8   0 -42   -0.53    1.30
  -8   0 -42    0.03    1.27
   8   0  41   -0.37    0.93
   8   0  41    0.54    1.63
  -8   0 -41    0.68    1.22
  -8   0 -41    0.08    1.22
   8   0  40   -0.14    0.95
   8   0  40   -2.44    1.64
  -8   0 -40    0.49    1.20
  -8   0 -40    1.80    1.25
   8   0  39    1.15    0.95
   8   0  39   -1.36    1.64
  -8   0 -39    0.58    1.19
  -8   0 -39   -0.56    1.13
   8   0  38    5.37    1.20
   8   0  38    4.37    1.96
  -8   0 -38    3.90    1.52
  -8   0 -38    5.88    1.42
   8   0  37   -1.56    1.64
   8   0  37   -0.81    0.90
  -8   0 -37   -0.47    1.13
  -8   0 -37   -0.27    1.15
   8   0  36    3.07    1.66
   8   0  36    0.05    0.86
  -8   0 -36    2.69    1.12
  -8   0 -36    0.78    1.15
   8   0  35   -0.10    0.81
  -8   0 -35    0.03    1.03
   8   0  34   19.84    1.64
  -8   0 -34   23.80    1.90
   8   0  33    0.25    0.88
   8   0  33   -0.59    1.52
  -8   0 -33   -0.98    1.12
  -8   0 -33   -2.13    1.03
   8   0  32   -0.63    1.49
   8   0  32    2.15    0.90
  -8   0 -32    4.51    1.08
  -8   0 -32    1.91    1.13
   8   0  31    0.20    0.76
   8   0  31   -1.32    1.32
  -8   0 -31    0.41    0.98
  -8   0 -31   -0.90    0.91
   8   0  30    2.13    1.41
  -8   0 -30    1.39    1.02
   8   0  29   -1.91    1.15
  -8   0 -29   -0.05    0.93
   8   0  28   40.98    2.00
   8   0  28   36.64    2.51
  -8   0 -28   38.30    2.07
  -8   0 -28   37.05    2.15
   8   0  27   -0.59    0.69
   8   0  27   -0.05    1.12
  -8   0 -27   -0.69    0.78
  -8   0 -27    1.20    0.78
   8   0  26    3.51    1.13
   8   0  26    3.25    0.69
  -8   0 -26    3.27    0.80
  -8   0 -26    3.59    0.86
   8   0  25   -1.00    0.63
   8   0  25    0.54    1.03
  -8   0 -25   -0.56    0.78
  -8   0 -25   -0.47    0.68
   8   0  24  222.24    7.72
   8   0  24  240.87    7.71
  -8   0 -24  241.38    7.79
  -8   0 -24  222.75    7.49
   8   0  23   -1.85    1.00
   8   0  23   -2.02    0.63
  -8   0 -23   -1.27    0.76
  -8   0 -23   -1.85    0.66
   8   0  22   14.57    1.34
   8   0  22   13.96    0.93
   8   0  21    0.61    0.56
   8   0  21    0.02    0.88
  -8   0 -21   -0.78    0.56
  -8   0 -21   -0.41    0.69
   8   0  20   17.84    1.32
   8   0  20   15.53    0.93
  -8   0 -20   17.38    1.20
  -8   0 -20   15.41    0.97
   8   0  19    0.22    0.54
   8   0  19    1.05    0.81
  -8   0 -19    0.05    0.54
  -8   0 -19   -0.07    0.68
   8   0  18   45.01    1.73
   8   0  18   40.69    1.95
  -8   0 -18   42.53    1.90
  -8   0 -18   47.95    1.88
   8   0  17   -0.97    0.73
   8   0  17   -0.10    0.53
  -8   0 -17    0.29    0.69
  -8   0 -17    0.05    0.54
  -8   0 -16  333.70   10.47
  -8   0 -16  365.71   11.21
   8   0  15   -0.64    0.76
   8   0  15   -0.12    0.59
  -8   0 -15   -0.25    0.59
  -8   0 -15    0.64    0.73
   8   0  13    0.27    0.66
   8   0  13   -0.69    0.51
  -8   0 -13   -0.51    0.58
  -8   0 -13    0.00    0.63
   8   0  12    4.61    0.51
   8   0  12    5.28    0.68
  -8   0 -12    5.05    0.61
  -8   0 -12    5.45    0.66
   8   0  11   -0.17    0.54
   8   0  11   -0.07    0.47
  -8   0 -11   -1.07    0.56
  -8   0 -11   -0.75    0.49
   8   0  10 3138.77   94.23
   8   0  10 2849.11   85.64
   8   0   9    1.27    0.47
   8   0   9   -0.32    0.51
  -8   0  -9    1.24    0.53
  -8   0  -9    0.69    0.53
   8   0   8  627.25   19.02
   8   0   8  663.16   20.07
  -8   0  -8  688.06   20.83
  -8   0  -8  669.42   20.31
   8   0   7    0.37    0.39
   8   0   7    0.30    0.39
  -8   0  -7    0.22    0.46
  -8   0  -7    0.37    0.41
   8   0   6  320.14    9.79
   8   0   6  293.21    9.03
  -8   0  -6  287.11    8.86
  -8   0  -6  308.46    9.45
   8   0   5    0.29    0.39
   8   0   5   -0.19    0.39
  -8   0  -5   -0.34    0.39
  -8   0  -5   -0.29    0.47
   8   0   4  722.44   21.92
   8   0   4  731.59   22.09
  -8   0  -4  762.59   23.05
  -8   0  -4  737.86   22.39
   8   0   3    0.37    0.51
   8   0   3   -0.02    0.41
  -8   0  -3    0.51    0.44
  -8   0  -3   -0.53    0.53
   8   0   2  113.20    3.73
   8   0   2  122.37    3.88
  -8   0  -2  118.62    3.86
  -8   0  -2  121.69    3.91
   8   0   1    0.76    0.47
   8   0   1    0.63    0.58
  -8   0  -1    0.29    0.59
  -8   0  -1   -0.12    0.51
   8   0   0  982.28   29.63
   8   0   0  956.20   28.95
  -8   0   0  984.32   29.74
  -8   0   0  979.74   29.64
   8   0  -1    0.59    0.61
   8   0  -1   -0.34    0.51
  -8   0   1    0.59    0.64
  -8   0   1    0.91    0.51
   8   0  -2  222.24    6.93
   8   0  -2  222.07    7.03
  -8   0   2  224.10    7.05
  -8   0   2  231.55    7.27
   8   0  -3   -0.46    0.56
   8   0  -3   -1.42    0.71
  -8   0   3   -0.56    0.59
  -8   0   3    1.17    0.69
   8   0  -4 1104.41   33.35
   8   0  -4 1119.49   33.91
  -8   0   4 1091.54   33.03
  -8   0   4 1096.45   33.15
   8   0  -5    1.61    0.78
   8   0  -5    0.22    0.59
  -8   0   5    1.54    0.71
  -8   0   5    0.58    0.59
   8   0  -6  161.90    5.22
   8   0  -6  160.77    5.32
  -8   0   6  158.46    5.15
  -8   0   6  167.07    5.42
   8   0  -7   -0.75    0.64
   8   0  -7   -1.24    0.83
   8   0  -8 1501.46   45.33
   8   0  -8 1453.52   44.02
  -8   0   8 1478.59   44.68
  -8   0   8 1382.55   41.79
   8   0  -9   -0.07    0.90
   8   0  -9   -0.54    1.07
  -8   0   9    2.37    0.95
  -8   0   9    0.32    0.81
   8   0 -10 2708.52   81.66
   8   0 -10 2693.28   81.00
  -8   0  10 2750.87   82.83
  -8   0  10 2747.48   82.68
   8   0 -11   -2.27    1.07
   8   0 -11   -1.56    0.83
  -8   0  11   -0.29    0.88
  -8   0  11   -0.95    0.80
   8   0 -12  465.99   14.41
   8   0 -12  468.02   14.67
  -8   0  12  492.41   15.28
  -8   0  12  465.99   14.45
   8   0 -13   -0.42    1.24
   8   0 -13   -2.46    0.97
  -8   0  13   -1.90    0.98
  -8   0  13   -2.51    0.93
   8   0 -14 1797.21   54.31
  -8   0  14 1768.42   53.49
   8   0 -15    0.29    0.90
  -8   0  15   -0.12    0.91
   8   0 -16   26.78    1.86
   8   0 -16   31.86    1.69
  -8   0  16   32.29    1.71
  -8   0  16   28.61    1.66
   8   0 -17    0.76    0.81
   8   0 -17    0.42    1.07
  -8   0  17   -0.64    0.76
  -8   0  17    0.39    0.86
   8   0 -18   22.16    1.44
   8   0 -18   20.60    1.63
  -8   0  18   23.10    1.42
  -8   0  18   20.70    1.46
   8   0 -19   -0.90    1.05
   8   0 -19   -1.90    0.85
  -8   0  19   -1.00    0.86
  -8   0  19    0.25    0.80
   8   0 -20  261.03    8.76
  -8   0  20  273.56    8.84
   8   0 -21    0.58    1.03
  -8   0  21    1.02    0.93
  -8   0  21    0.07    0.73
   8   0 -22    0.83    0.81
   8   0 -22   -0.78    0.98
  -8   0  22    0.32    0.71
  -8   0  22   -0.64    0.80
   8   0 -23   -1.25    1.02
   8   0 -23   -0.85    0.83
  -8   0  23   -0.59    0.83
  -8   0  23   -0.76    0.75
   8   0 -24  113.30    4.59
   8   0 -24  105.36    4.07
  -8   0  24  115.29    4.40
  -8   0  24  126.03    4.59
  -8   0  25    0.24    0.78
  -8   0  25   -0.78    0.83
   8   0 -27   -1.52    0.81
   8   0 -27    0.24    1.03
  -8   0  27   -1.81    0.76
  -8   0  27   -1.00    0.88
   8   0 -28   24.00    1.69
   8   0 -28   21.38    1.91
   8   0 -29   -0.19    1.07
   8   0 -29   -1.78    0.85
  -8   0  29   -0.88    0.90
  -8   0  29    1.10    0.98
   8   0 -30    0.10    1.15
   8   0 -30    0.85    0.90
  -8   0  30   -0.20    0.95
  -8   0  30    0.44    0.85
   8   0 -31    1.27    1.24
   8   0 -31    0.98    0.95
  -8   0  31    0.15    1.07
  -8   0  31    0.90    0.95
   8   0 -32    7.18    1.27
   8   0 -32    7.61    1.58
   8   0 -33   -1.19    1.10
   8   0 -33   -2.61    1.34
  -8   0  33   -0.88    1.25
  -8   0  33   -0.42    1.12
   8   0 -34   31.52    2.73
   8   0 -34   35.00    2.42
  -8   0  34   29.81    2.52
  -8   0  34   37.50    2.57
   8   0 -35    0.08    1.05
  -8   0  35    1.15    1.25
   8   0 -36    2.59    1.25
  -8   0  36    3.61    1.42
   8   0 -37   -0.59    1.10
   8   0 -37    0.44    1.47
  -8   0  37    0.64    1.29
  -8   0  37   -0.69    1.12
   8   0 -38    4.17    1.51
   8   0 -38    5.93    1.86
  -8   0  38    5.22    1.69
  -8   0  38    5.76    1.54
   8   0 -39    2.13    1.37
  -8   0  39    1.05    1.05
   8   0 -40   -0.85    1.07
   8   0 -40    2.44    1.42
  -8   0  40   -0.08    1.02
  -8   0  40   -2.25    1.29
   8   0 -41   -1.90    1.12
   8   0 -41    1.71    1.47
  -8   0  41    0.71    1.05
  -8   0  41    0.34    1.36
   8   0 -42    2.68    1.25
   8   0 -42   -0.49    1.56
  -8   0  42    0.80    1.42
  -8   0  42    2.57    1.20
   8   0 -43    1.95    1.58
   8   0 -43   -0.46    1.20
  -8   0  43    0.02    1.08
  -8   0  43    0.03    1.47
   8   0 -44    3.86    1.68
   8   0 -44    1.90    1.32
  -8   0  44    1.12    1.27
  -8   0  44    0.85    1.58
   8   0 -45    0.44    1.47
   8   0 -45    0.73    1.25
  -8   0  45   -0.03    1.54
  -8   0  45    0.54    1.22
   8   0 -46   -0.69    1.30
   8   0 -46   -1.03    1.52
  -8   0  46    0.59    1.68
  -8   0  46   -0.46    1.22
   8   0 -47   -1.78    1.51
   8   0 -47   -2.20    1.80
  -8   0  47   -0.53    1.47
  -8   0  47    0.20    1.83
   8   0 -48    5.22    2.03
   8   0 -48    5.37    2.24
  -8   0  48    3.10    2.10
  -8   0  48    4.27    1.86
   8   0 -49    2.19    1.54
  -8   0  49    0.14    1.66
   8   0 -50    1.25    1.46
   8   0 -50    0.29    1.66
  -8   0  50   -0.95    1.36
  -8   0  50    1.30    1.83
   8   0 -51    2.66    1.66
  -8   0  51    0.20    1.32
   8   0 -52   -0.36    1.61
   8   0 -52   -0.12    1.80
  -8   0  52   -1.17    1.85
  -8   0  52   -0.37    1.52
   8   0 -53   -2.03    1.71
   8   0 -53   -0.30    1.63
  -8   0  53   -1.25    1.85
  -8   0  53   -0.19    1.44
   8   0 -54    0.69    1.66
   8   0 -54    1.30    1.71
  -8   0  54    2.25    1.56
  -8   0  54   -0.42    1.80
   8   0 -55   -0.47    1.71
   8   0 -55    0.90    1.68
  -8   0  55    0.44    1.52
  -8   0  55   -0.49    1.83
   8   0 -56   -1.64    1.78
   8   0 -56   -0.30    1.61
  -8   0  56   -0.68    1.85
  -8   0  56    0.73    1.61
   8   0 -57   -0.34    1.74
   8   0 -57   -1.63    1.90
  -8   0  57    0.24    1.66
  -8   0  57    0.49    1.93
   8   0 -58   -2.27    1.88
  -8   0  58   -0.36    1.83
   9   0  61   -0.85    1.51
   9   0  61   -1.27    1.80
  -9   0 -61   -0.63    1.66
  -9   0 -61    1.27    1.88
   9   0  60   -1.25    1.61
  -9   0 -60    2.91    1.68
   9   0  59   -1.29    1.73
   9   0  59   -1.98    1.71
  -9   0 -59    1.59    1.85
  -9   0 -59    2.27    1.71
   9   0  58   -0.85    1.73
   9   0  58   -0.78    1.68
  -9   0 -58   -0.03    1.81
  -9   0 -58    1.66    1.74
   9   0  57   -1.74    1.74
   9   0  57   -1.22    1.69
  -9   0 -57    1.81    1.66
  -9   0 -57   -0.83    1.80
   9   0  56    1.25    1.68
   9   0  56   -0.37    1.71
  -9   0 -56   -0.78    1.73
  -9   0 -56    2.69    1.64
   9   0  55    0.03    1.66
   9   0  55   -2.51    1.56
  -9   0 -55   -1.34    1.61
  -9   0 -55   -1.42    1.66
   9   0  54    0.41    1.69
   9   0  54   -1.64    1.54
  -9   0 -54   -2.74    1.51
  -9   0 -54   -1.34    1.66
   9   0  53   -0.76    1.64
   9   0  53    1.25    1.56
  -9   0 -53   -0.27    1.54
  -9   0 -53    0.86    1.68
   9   0  52    2.91    1.59
  -9   0 -52   -0.34    1.61
   9   0  51    0.95    1.47
   9   0  51    2.63    1.78
  -9   0 -51    1.30    1.59
  -9   0 -51   -0.15    1.42
   9   0  50   -1.15    1.63
   9   0  50   -0.10    1.39
  -9   0 -50    1.42    1.49
  -9   0 -50    0.39    1.59
   9   0  49    0.86    1.68
  -9   0 -49    0.71    1.41
   9   0  48   -0.08    1.44
   9   0  48    1.95    1.74
  -9   0 -48   -0.08    1.66
  -9   0 -48   -0.90    1.44
   9   0  47   -1.39    1.69
   9   0  47   -0.10    1.37
  -9   0 -47    2.25    1.58
  -9   0 -47   -1.19    1.37
   9   0  46    1.25    1.29
   9   0  46    0.68    1.69
  -9   0 -46   -0.68    1.47
  -9   0 -46    1.51    1.41
   9   0  45   -1.08    1.19
   9   0  45    1.07    1.73
  -9   0 -45   -3.68    1.30
  -9   0 -45    1.12    1.51
   9   0  44   -0.53    1.19
   9   0  44    1.22    1.78
  -9   0 -44    0.47    1.49
  -9   0 -44   -3.39    1.34
   9   0  43   -1.74    1.73
   9   0  43    0.53    1.20
  -9   0 -43   -0.46    1.32
  -9   0 -43    0.83    1.41
   9   0  42   -1.42    1.86
   9   0  42    1.63    1.29
  -9   0 -42    0.83    1.42
  -9   0 -42    3.64    1.47
   9   0  41   -1.02    1.02
   9   0  41   -1.34    1.68
   9   0  40    0.95    1.69
   9   0  40   -0.32    0.95
  -9   0 -40    1.20    1.27
  -9   0 -40   -0.66    1.20
   9   0  39    1.34    1.66
   9   0  39    0.02    0.90
  -9   0 -39   -0.59    1.12
  -9   0 -39    2.03    1.25
   9   0  38    0.59    1.61
   9   0  38    1.56    0.93
  -9   0 -38    0.10    1.15
  -9   0 -38   -0.37    1.17
   9   0  37    0.03    1.61
   9   0  37   -0.47    0.83
  -9   0 -37   -0.19    1.08
  -9   0 -37   -0.71    1.12
   9   0  36    1.10    0.83
  -9   0 -36    1.08    1.10
  -9   0 -36    0.59    1.07
   9   0  35   -0.30    0.81
  -9   0 -35   -0.54    0.98
   9   0  34   -1.34    1.47
   9   0  34    0.41    0.80
  -9   0 -34   -1.20    1.10
  -9   0 -34   -0.10    0.98
   9   0  33   -0.88    1.44
   9   0  33   -0.42    0.78
  -9   0 -33    1.29    1.07
  -9   0 -33    0.80    1.00
   9   0  32    5.76    1.61
   9   0  32    4.79    0.97
  -9   0 -32    4.56    1.12
  -9   0 -32    3.64    1.24
   9   0  31   -0.42    1.34
  -9   0 -31   -0.86    1.02
  -9   0 -31    0.27    1.00
   9   0  30    8.00    1.56
  -9   0 -30    8.05    1.25
   9   0  29    0.20    1.22
   9   0  29   -1.59    0.71
  -9   0 -29   -1.39    0.91
  -9   0 -29   -1.49    0.86
   9   0  28    3.39    1.25
   9   0  28    6.76    0.90
  -9   0 -28    5.91    0.98
  -9   0 -28    4.64    1.17
   9   0  27    1.74    1.10
   9   0  27   -0.56    0.68
  -9   0 -27   -0.75    0.75
  -9   0 -27   -0.46    0.85
   9   0  26   58.76    2.95
   9   0  26   57.25    2.34
  -9   0 -26   59.35    2.51
  -9   0 -26   58.25    2.69
   9   0  25   -1.20    0.95
   9   0  25   -0.95    0.58
  -9   0 -25   -1.86    0.64
  -9   0 -25   -0.37    0.78
   9   0  24    1.98    1.02
   9   0  24    3.12    0.64
  -9   0 -24    2.27    0.66
  -9   0 -24    3.02    0.83
   9   0  23    0.59    0.88
   9   0  23   -0.75    0.56
  -9   0 -23    0.47    0.59
  -9   0 -23   -0.88    0.71
   9   0  22   10.32    1.19
   9   0  22   11.16    0.83
  -9   0 -22    9.03    1.00
  -9   0 -22   11.25    0.88
   9   0  21    0.07    0.54
   9   0  21   -0.97    0.80
  -9   0 -21    0.19    0.68
  -9   0 -21   -0.03    0.56
   9   0  20    1.73    0.83
   9   0  20    0.36    0.54
  -9   0 -20    0.93    0.56
  -9   0 -20    1.24    0.71
   9   0  19    0.46    0.51
   9   0  19   -0.63    0.73
  -9   0 -19    1.20    0.68
  -9   0 -19   -0.32    0.54
  -9   0 -18   27.86    1.25
  -9   0 -18   24.63    1.41
   9   0  17   -0.47    0.69
   9   0  17    0.27    0.53
  -9   0 -17    0.08    0.68
  -9   0 -17    0.14    0.53
   9   0  16  113.00    3.64
   9   0  16  108.12    3.81
  -9   0 -16  117.18    4.03
  -9   0 -16  117.91    3.81
   9   0  15    0.47    0.47
   9   0  15   -0.27    0.66
  -9   0 -15    1.07    0.64
  -9   0 -15    0.71    0.51
   9   0  13    0.64    0.47
   9   0  13   -0.02    0.59
  -9   0 -13   -1.08    0.58
  -9   0 -13    0.34    0.56
   9   0  12    5.93    0.56
   9   0  12    4.56    0.68
  -9   0 -12    4.35    0.64
  -9   0 -12    6.28    0.66
  -9   0 -10    6.96    0.68
  -9   0 -10    7.33    0.66
   9   0   9    0.12    0.49
   9   0   9    0.03    0.47
  -9   0  -9    0.68    0.49
  -9   0  -9   -0.14    0.54
   9   0   8   58.18    2.03
   9   0   8   57.80    2.03
  -9   0  -8   59.01    2.08
  -9   0  -8   54.20    1.95
   9   0   7    0.29    0.47
   9   0   7   -0.66    0.47
  -9   0  -7    0.58    0.56
  -9   0  -7   -0.44    0.47
   9   0   6  935.19   28.30
   9   0   6  932.99   28.15
  -9   0  -6  987.70   29.81
  -9   0  -6  930.62   28.19
   9   0   5    0.47    0.46
   9   0   5    0.51    0.49
  -9   0  -5    1.19    0.53
  -9   0  -5   -0.22    0.54
   9   0   4   58.91    2.15
   9   0   4   55.53    1.91
  -9   0  -4   65.86    2.27
  -9   0  -4   66.13    2.37
   9   0   3    0.07    0.42
   9   0   3   -0.69    0.56
  -9   0  -3   -0.47    0.56
  -9   0  -3    0.58    0.51
   9   0   2   21.24    1.13
   9   0   2   22.87    1.00
  -9   0  -2   18.51    1.00
  -9   0  -2   21.33    1.07
   9   0   1    0.29    0.47
   9   0   1   -0.20    0.61
  -9   0  -1   -0.14    0.53
  -9   0  -1    0.27    0.59
   9   0   0    5.12    0.76
   9   0   0    5.01    0.59
  -9   0   0    5.78    0.69
  -9   0   0    4.83    0.71
   9   0  -1   -0.20    0.64
   9   0  -1   -0.58    0.51
  -9   0   1    1.00    0.64
  -9   0   1    0.03    0.56
   9   0  -2   11.08    0.76
   9   0  -2   11.54    0.95
  -9   0   2   11.40    0.90
  -9   0   2    9.81    0.80
   9   0  -3    0.83    0.58
   9   0  -3    1.68    0.76
  -9   0   3   -0.02    0.69
  -9   0   3    0.78    0.59
   9   0  -4   94.79    3.35
   9   0  -4  102.67    3.42
  -9   0   4   97.47    3.35
  -9   0   4   90.86    3.13
   9   0  -5    0.24    0.86
   9   0  -5    0.12    0.64
  -9   0   5   -0.53    0.68
  -9   0   5    1.32    0.78
   9   0  -6 1286.34   39.01
   9   0  -6 1261.27   38.11
  -9   0   6 1261.27   38.16
  -9   0   6 1247.88   37.76
   9   0  -7    0.02    0.69
   9   0  -7    0.22    0.95
  -9   0   7   -0.36    0.83
  -9   0   7   -0.24    0.69
   9   0  -8  338.27   10.72
   9   0  -8  344.71   10.74
  -9   0   8  346.40   10.84
  -9   0   8  334.37   10.50
   9   0  -9   -1.05    0.97
   9   0  -9   -0.39    0.73
  -9   0   9   -0.12    0.71
  -9   0   9   -0.71    0.81
   9   0 -10  106.43    3.71
   9   0 -10  104.92    3.90
  -9   0  10  104.53    3.69
  -9   0  10  108.19    3.85
   9   0 -11    0.98    0.80
   9   0 -11   -0.20    1.03
  -9   0  11    0.59    0.75
  -9   0  11    0.32    0.83
   9   0 -12   27.14    1.80
   9   0 -12   28.58    1.54
  -9   0  12   27.71    1.59
  -9   0  12   24.97    1.44
   9   0 -13    0.17    0.81
  -9   0  13   -0.69    0.86
   9   0 -14   44.87    2.02
  -9   0  14   42.69    2.02
   9   0 -15   -0.37    1.12
   9   0 -15    1.34    0.80
  -9   0  15    0.25    0.83
  -9   0  15   -0.54    0.76
   9   0 -16  159.50    5.67
   9   0 -16  147.35    5.03
  -9   0  16  164.10    5.59
  -9   0  16  157.04    5.35
   9   0 -17   -0.03    0.90
   9   0 -17   -1.95    1.15
  -9   0  17   -0.95    0.85
  -9   0  17    0.24    0.91
   9   0 -18  337.42   10.99
   9   0 -18  336.41   10.74
  -9   0  18  334.20   10.76
  -9   0  18  359.27   11.40
   9   0 -19   -1.39    1.10
  -9   0  19    0.03    0.80
  -9   0  20    2.90    1.00
  -9   0  20    1.51    0.78
   9   0 -21    0.42    0.98
   9   0 -21   -0.54    0.75
  -9   0  21    1.19    0.81
  -9   0  21    0.54    0.73
   9   0 -22    1.29    0.80
   9   0 -22    2.07    1.07
  -9   0  22    1.47    0.81
  -9   0  22    0.81    0.75
   9   0 -23    0.42    0.80
   9   0 -23   -0.36    1.02
  -9   0  23   -0.63    0.78
  -9   0  23    0.73    0.75
   9   0 -24    2.10    0.86
   9   0 -24    1.80    1.08
  -9   0  24    2.08    0.90
  -9   0  24    4.79    0.85
   9   0 -25   -0.71    0.78
   9   0 -25    1.36    1.15
  -9   0  25   -0.71    0.81
  -9   0  25    0.17    0.83
   9   0 -26    5.59    1.27
   9   0 -26    4.35    1.02
  -9   0  26    3.83    0.98
  -9   0  26    7.15    1.03
   9   0 -27   -1.88    0.83
   9   0 -27   -0.97    1.12
  -9   0  27    0.86    0.88
  -9   0  27   -0.97    0.80
   9   0 -28    1.22    0.98
   9   0 -28   -0.78    1.27
  -9   0  28    0.85    0.95
  -9   0  28    2.63    0.93
  -9   0  29   -0.03    0.93
  -9   0  29   -0.64    0.88
   9   0 -30   11.15    1.52
   9   0 -30   14.82    1.98
   9   0 -31   -2.25    1.20
   9   0 -31   -0.64    0.95
  -9   0  31    0.15    1.20
   9   0 -32   -0.15    0.93
   9   0 -32    0.63    1.25
   9   0 -33   -1.41    1.27
   9   0 -33    1.93    1.00
  -9   0  33   -0.47    1.08
  -9   0  33    1.88    1.00
   9   0 -34    0.36    1.08
  -9   0  34    2.74    1.25
   9   0 -35    0.58    1.02
  -9   0  35    0.22    1.17
   9   0 -36    2.79    1.20
   9   0 -36    2.02    1.47
  -9   0  36    4.51    1.44
  -9   0  36    1.46    1.20
   9   0 -37   -0.85    1.07
   9   0 -37   -0.76    1.37
  -9   0  37   -0.97    1.24
  -9   0  37    1.34    1.03
   9   0 -38    0.51    1.41
  -9   0  38   -0.69    1.00
   9   0 -39    0.15    1.10
   9   0 -39    0.34    1.42
   9   0 -40    0.20    1.44
   9   0 -40    0.49    1.19
  -9   0  40    0.76    1.36
  -9   0  40   -0.91    1.05
   9   0 -41    1.02    1.44
   9   0 -41   -1.08    1.12
  -9   0  41   -0.66    1.10
  -9   0  41   -0.07    1.36
   9   0 -42   -3.62    1.54
   9   0 -42   -0.36    1.24
  -9   0  42   -0.78    1.46
  -9   0  42    0.47    1.17
   9   0 -43    0.91    1.61
   9   0 -43    1.41    1.24
  -9   0  43   -2.66    1.44
  -9   0  43   -0.85    1.17
   9   0 -44   -1.76    1.54
   9   0 -44    0.03    1.29
  -9   0  44   -0.76    1.20
  -9   0  44   -0.44    1.54
   9   0 -45   -0.08    1.34
   9   0 -45    1.07    1.56
  -9   0  45    0.75    1.32
  -9   0  45    0.49    1.59
   9   0 -46    1.03    1.44
   9   0 -46    1.41    1.64
  -9   0  46   -0.69    1.30
  -9   0  46   -2.10    1.68
   9   0 -47    1.74    1.56
   9   0 -47    0.83    1.76
  -9   0  47    0.32    1.64
  -9   0  47   -0.34    1.36
   9   0 -48    0.07    1.59
  -9   0  48   -0.20    1.66
   9   0 -49   -1.29    1.49
   9   0 -49   -0.73    1.64
  -9   0  49    0.12    1.76
  -9   0  49    1.27    1.42
   9   0 -50    1.07    1.58
   9   0 -50   -1.15    1.59
  -9   0  50   -2.46    1.95
  -9   0  50    0.27    1.37
   9   0 -51   -1.86    1.73
   9   0 -51   -1.36    1.59
  -9   0  51    1.95    1.42
  -9   0  51   -3.05    1.93
   9   0 -52    0.10    1.66
   9   0 -52   -0.54    1.78
  -9   0  52    0.63    1.93
  -9   0  52   -1.20    1.46
   9   0 -53    0.88    1.80
   9   0 -53   -1.42    1.61
  -9   0  53    2.56    1.86
  -9   0  53   -1.46    1.42
   9   0 -54   -0.53    1.68
   9   0 -54   -3.52    1.69
  -9   0  54   -1.85    1.83
  -9   0  54   -0.47    1.44
   9   0 -55    1.30    1.66
   9   0 -55    0.63    1.76
  -9   0  55   -2.08    1.46
  -9   0  55   -0.42    1.86
  -9   0  56    1.73    1.58
  -9   0  56    2.46    1.90
   9   0 -57    0.66    1.85
  -9   0  57    0.61    1.80
   9   0 -58   -0.14    1.86
  -9   0  58    2.05    1.95
  10   0  60   -1.91    1.37
  10   0  60   -1.81    1.76
 -10   0 -60   -1.12    1.39
 -10   0 -60    1.47    1.93
  10   0  59    2.64    1.51
  10   0  59   -2.79    1.71
 -10   0 -59   -0.47    1.41
 -10   0 -59   -0.02    1.80
  10   0  58    0.73    1.47
  10   0  58   -0.54    1.81
 -10   0 -58    1.59    1.51
 -10   0 -58   -0.98    1.86
  10   0  57    0.46    1.42
  10   0  57    1.36    1.76
 -10   0 -57   -1.19    1.76
 -10   0 -57    1.95    1.52
  10   0  56    1.29    1.66
  10   0  56   -3.86    1.29
 -10   0 -56   -0.36    1.69
 -10   0 -56    0.41    1.52
  10   0  55    0.42    1.66
  10   0  55   -1.20    1.37
 -10   0 -55   -2.07    1.42
 -10   0 -55    1.71    1.76
  10   0  54   -1.07    1.64
  10   0  54   -2.74    1.49
 -10   0 -54    1.08    1.63
 -10   0 -54    1.46    1.73
  10   0  53    1.71    1.59
 -10   0 -53   -0.68    1.66
  10   0  52   -2.74    1.59
  10   0  52   -0.22    1.54
 -10   0 -52   -1.68    1.39
 -10   0 -52    1.44    1.64
  10   0  51    1.13    1.51
  10   0  51    1.93    1.64
 -10   0 -51   -3.54    1.63
 -10   0 -51   -1.22    1.46
  10   0  50    1.80    1.64
 -10   0 -50    2.37    1.49
  10   0  49   -1.32    1.37
  10   0  49   -1.44    1.59
 -10   0 -49   -0.93    1.42
  10   0  48    1.30    1.41
  10   0  48   -0.15    1.66
 -10   0 -48   -1.36    1.41
 -10   0 -48   -0.07    1.51
  10   0  47    1.74    1.69
  10   0  47    0.58    1.36
 -10   0 -47    0.69    1.56
 -10   0 -47   -0.68    1.41
  10   0  46    2.08    1.44
  10   0  46    0.27    1.69
 -10   0 -46    1.54    1.49
 -10   0 -46   -2.37    1.52
  10   0  45   -1.91    1.68
  10   0  45   -0.73    1.29
 -10   0 -45    0.51    1.51
 -10   0 -45    0.12    1.42
  10   0  44    2.81    1.68
  10   0  44    1.91    2.03
 -10   0 -44    2.49    1.80
 -10   0 -44    5.37    1.91
  10   0  43   -2.10    1.24
  10   0  43   -2.90    1.66
 -10   0 -43    0.78    1.51
 -10   0 -43   -1.08    1.41
  10   0  42    0.64    1.12
  10   0  42   -0.32    1.71
 -10   0 -42    1.10    1.30
 -10   0 -42    0.42    1.34
  10   0  41   -1.71    1.05
  10   0  41   -1.85    1.63
 -10   0 -41   -1.32    1.25
 -10   0 -41    0.78    1.25
 -10   0 -40    2.85    1.39
 -10   0 -40    4.20    1.46
  10   0  39   -0.73    1.56
  10   0  39    1.44    0.97
  10   0  38    1.93    1.71
  10   0  38    1.47    1.00
 -10   0 -38    0.39    1.24
 -10   0 -38    1.69    1.41
  10   0  37   -0.59    1.61
  10   0  37   -0.93    0.83
 -10   0 -37    0.32    1.10
 -10   0 -37    0.42    1.20
  10   0  36    0.61    0.83
 -10   0 -36    0.90    1.05
  10   0  35    0.24    0.81
  10   0  35   -1.44    1.44
 -10   0 -35   -1.25    1.17
 -10   0 -35    0.07    1.00
  10   0  34   10.96    2.00
  10   0  34   13.84    1.36
 -10   0 -34    8.91    1.63
 -10   0 -34   12.69    1.51
  10   0  33   -2.22    0.80
  10   0  33   -0.08    1.41
 -10   0 -33   -1.51    0.98
 -10   0 -33    0.66    1.10
  10   0  32    3.85    1.46
 -10   0 -32    1.98    1.08
 -10   0 -32    3.13    1.17
  10   0  31    0.73    1.32
 -10   0 -31   -1.05    1.03
  10   0  30   36.88    2.76
  10   0  30   40.23    2.12
 -10   0 -30   40.89    2.49
 -10   0 -30   43.65    2.42
  10   0  29   -1.54    1.24
  10   0  29   -2.07    0.75
 -10   0 -29   -1.49    1.02
 -10   0 -29    1.46    0.93
  10   0  28    5.20    0.86
  10   0  28    2.76    1.20
 -10   0 -28    3.39    0.91
 -10   0 -28    2.30    1.13
  10   0  27    0.90    1.03
  10   0  27    0.58    0.68
 -10   0 -27    0.07    0.76
 -10   0 -27    0.58    0.83
  10   0  26   -0.05    0.64
  10   0  26    0.68    0.98
 -10   0 -26   -0.07    0.73
 -10   0 -26    0.64    0.80
  10   0  25   -0.30    0.88
  10   0  25   -0.80    0.58
 -10   0 -25    0.41    0.68
 -10   0 -25    0.22    0.76
  10   0  24   33.67    1.56
  10   0  24   30.32    1.98
 -10   0 -24   35.33    1.66
 -10   0 -24   30.98    1.85
  10   0  23    0.15    0.56
  10   0  23   -0.10    0.83
 -10   0 -23    0.27    0.58
 -10   0 -23   -0.42    0.69
  10   0  22   62.66    2.81
  10   0  22   67.09    2.46
 -10   0 -22   65.76    2.46
 -10   0 -22   59.49    2.61
  10   0  21   -0.25    0.80
  10   0  21   -0.95    0.56
 -10   0 -21   -1.22    0.73
 -10   0 -21   -1.03    0.58
  10   0  19    0.02    0.75
  10   0  19   -1.34    0.59
 -10   0 -19    0.20    0.69
 -10   0 -19   -1.61    0.63
  10   0  17   -1.22    0.59
  10   0  17   -0.37    0.75
 -10   0 -17   -0.98    0.59
 -10   0 -17    0.07    0.71
  10   0  16  774.27   23.39
  10   0  16  706.18   21.68
  10   0  15   -1.24    0.49
  10   0  15   -0.17    0.66
 -10   0 -15   -0.90    0.53
 -10   0 -15   -0.29    0.63
  10   0  14    9.89    0.86
  10   0  14    7.74    0.58
 -10   0 -14    9.91    0.85
 -10   0 -14    7.71    0.66
  10   0  13   -0.30    0.59
  10   0  13   -0.56    0.42
 -10   0 -13   -0.24    0.61
 -10   0 -13    0.10    0.54
  10   0  12   57.03    1.95
  10   0  12   51.60    2.02
 -10   0 -12   52.76    2.05
 -10   0 -12   52.60    1.91
  10   0  11    0.58    0.54
  10   0  11    0.07    0.46
 -10   0 -11   -0.22    0.59
 -10   0 -11   -0.88    0.61
  10   0  10  811.20   24.53
  10   0  10  858.29   26.00
 -10   0 -10  813.91   24.70
 -10   0 -10  881.33   26.68
  10   0   9   -0.32    0.53
  10   0   9   -0.20    0.54
 -10   0  -9    0.39    0.64
 -10   0  -9    1.19    0.59
  10   0   8  302.53    9.32
  10   0   8  296.94    9.20
 -10   0  -8  300.83    9.33
 -10   0  -8  308.96    9.52
  10   0   7    0.88    0.51
  10   0   7    1.22    0.58
 -10   0  -7    0.47    0.59
 -10   0  -7    0.95    0.63
  10   0   6  620.13   18.92
  10   0   6  619.28   18.75
 -10   0  -6  657.90   20.07
 -10   0  -6  665.02   20.16
  10   0   5    0.25    0.49
  10   0   5   -0.37    0.59
 -10   0  -5    0.75    0.64
 -10   0  -5    1.00    0.63
  10   0   4  126.19    4.20
  10   0   4  113.44    3.64
 -10   0  -4  143.05    4.71
 -10   0  -4  129.67    4.20
  10   0   3    0.37    0.68
  10   0   3    0.37    0.47
 -10   0  -3   -0.44    0.59
 -10   0  -3    0.22    0.64
  10   0   2   15.80    0.85
  10   0   2   16.18    1.08
 -10   0  -2   16.14    1.00
 -10   0  -2   17.31    1.03
  10   0   1    0.42    0.53
  10   0   1    0.30    0.69
 -10   0  -1   -0.10    0.58
 -10   0  -1   -0.98    0.69
  10   0   0  320.65    9.88
  10   0   0  320.65   10.04
 -10   0   0  315.06    9.77
 -10   0   0  332.85   10.38
  10   0  -1   -0.19    0.78
  10   0  -1   -0.03    0.59
 -10   0   1   -0.29    0.75
 -10   0   1   -0.08    0.66
  10   0  -2  715.84   21.90
  10   0  -2  685.68   20.83
 -10   0   2  678.40   20.73
 -10   0   2  666.71   20.33
  10   0  -3    1.02    0.86
  10   0  -3    0.58    0.66
 -10   0   3    0.81    0.80
 -10   0   3    0.10    0.66
  10   0  -4  312.69    9.71
  10   0  -4  336.91   10.60
 -10   0   4  315.57    9.88
 -10   0   4  327.43   10.25
  10   0  -5   -0.39    0.91
  10   0  -5    0.39    0.68
 -10   0   5    0.71    0.73
 -10   0   5    0.85    0.85
  10   0  -6  205.64    6.57
  10   0  -6  202.59    6.66
 -10   0   6  195.47    6.34
 -10   0   6  211.74    6.83
  10   0  -8  729.73   22.46
  10   0  -8  778.17   23.73
 -10   0   8  717.36   21.97
 -10   0   8  736.16   22.51
  10   0  -9   -1.05    1.03
  10   0  -9    0.95    0.80
 -10   0   9   -0.03    0.85
 -10   0   9   -0.58    0.76
  10   0 -10   30.59    1.86
  10   0 -10   34.23    1.66
 -10   0  10   34.57    1.73
 -10   0  10   31.71    1.64
  10   0 -11    0.46    1.02
  10   0 -11    0.97    0.75
 -10   0  11    1.02    0.81
 -10   0  11    0.81    0.73
  10   0 -12   49.75    2.10
 -10   0  12   60.54    2.47
  10   0 -13    1.76    0.81
 -10   0  13   -0.53    0.83
  10   0 -14   98.43    3.57
  10   0 -14   99.02    3.93
 -10   0  14  105.97    3.85
 -10   0  14  101.80    3.73
  10   0 -15   -0.66    0.88
  10   0 -15   -1.08    1.17
 -10   0  15   -0.30    0.90
 -10   0  15   -0.44    0.81
  10   0 -16  817.98   25.05
  10   0 -16  784.78   24.37
 -10   0  16  794.26   24.43
 -10   0  16  828.14   25.43
  10   0 -17   -4.23    1.32
  10   0 -17   -0.32    1.12
  10   0 -18  863.37   26.80
 -10   0  18  903.86   27.75
  10   0 -19   -1.22    0.90
  10   0 -19   -0.22    1.12
 -10   0  19   -1.80    0.90
 -10   0  19   -0.54    0.80
  10   0 -20   65.76    3.18
  10   0 -20   74.06    3.05
 -10   0  20   74.62    3.13
 -10   0  20   65.21    2.81
  10   0 -21   -0.46    0.76
  10   0 -21   -0.25    1.02
 -10   0  21   -0.71    0.71
 -10   0  21    0.25    0.78
  10   0 -22   -0.59    0.78
  10   0 -22    0.91    1.05
 -10   0  22   -0.93    0.73
 -10   0  22   -1.34    0.80
  10   0 -23   -0.10    1.12
  10   0 -23   -0.80    0.85
 -10   0  23    0.95    0.86
 -10   0  23   -0.03    0.78
  10   0 -24   58.88    2.73
  10   0 -24   56.68    3.07
 -10   0  24   59.17    2.81
 -10   0  24   65.38    2.95
  10   0 -25   -1.03    0.90
  10   0 -25    0.47    1.19
 -10   0  25   -1.37    0.81
 -10   0  25   -2.44    0.90
  10   0 -26   61.08    2.90
  10   0 -26   53.61    3.08
 -10   0  26   58.15    2.90
 -10   0  26   62.69    2.93
  10   0 -27   -1.05    1.02
  10   0 -27   -0.69    1.25
 -10   0  27   -1.34    0.91
 -10   0  27   -0.07    0.98
  10   0 -28   44.57    2.51
  10   0 -28   39.04    2.78
 -10   0  28   45.38    2.54
 -10   0  28   38.98    2.42
  10   0 -29   -1.69    0.98
  10   0 -29   -0.46    1.24
 -10   0  29    1.02    0.91
 -10   0  29    0.14    1.03
  10   0 -30    7.74    1.63
  10   0 -30    8.64    1.29
 -10   0  30    5.71    1.20
 -10   0  30    6.56    1.36
  10   0 -31   -0.32    1.27
  10   0 -31   -0.59    0.97
 -10   0  31   -0.25    0.88
 -10   0  31    0.15    1.05
 -10   0  32    2.69    1.15
 -10   0  32    2.24    0.97
  10   0 -33   -1.44    1.05
 -10   0  33   -0.29    1.10
  10   0 -34    2.15    1.17
 -10   0  34   -0.02    1.41
  10   0 -35    0.36    1.32
  10   0 -35   -0.63    1.02
  10   0 -36    2.88    1.22
  10   0 -36    4.61    1.61
 -10   0  36    4.18    1.24
 -10   0  36    0.56    1.44
  10   0 -37   -0.64    1.34
 -10   0  37   -0.17    1.02
  10   0 -38    5.03    1.36
  10   0 -38    4.56    1.64
 -10   0  38    1.63    1.52
 -10   0  38    2.49    1.25
  10   0 -39   -0.95    1.42
  10   0 -39   -1.08    1.12
 -10   0  39    1.86    1.37
 -10   0  39   -0.51    1.05
  10   0 -40    2.59    1.66
  10   0 -40   -0.37    1.25
 -10   0  40   -0.69    1.49
 -10   0  40    1.88    1.24
  10   0 -41   -1.03    1.25
  10   0 -41    1.41    1.61
 -10   0  41    0.81    1.47
 -10   0  41   -0.66    1.15
  10   0 -42    4.98    1.56
  10   0 -42    3.25    1.90
 -10   0  42    1.83    1.71
 -10   0  42    2.34    1.49
  10   0 -43   -1.03    1.29
  10   0 -43    0.91    1.68
 -10   0  43   -0.85    1.24
 -10   0  43   -2.57    1.54
  10   0 -44   -1.25    1.36
  10   0 -44    0.80    1.63
 -10   0  44   -0.69    1.30
 -10   0  44   -0.86    1.66
  10   0 -45   -0.61    1.36
  10   0 -45   -1.32    1.58
 -10   0  45    4.40    1.71
 -10   0  45    0.05    1.30
  10   0 -46    0.93    1.47
  10   0 -46   -2.86    1.64
 -10   0  46   -2.05    1.66
 -10   0  46    1.47    1.42
  10   0 -47   -1.32    1.49
 -10   0  47   -1.93    1.69
  10   0 -48    0.07    1.95
  10   0 -48    3.15    1.78
 -10   0  48    2.19    1.93
 -10   0  48    1.36    1.64
  10   0 -49   -2.08    1.68
  10   0 -49   -1.47    1.66
 -10   0  49    1.13    1.44
 -10   0  49   -2.61    1.88
  10   0 -50   -2.39    1.63
 -10   0  50    0.14    1.47
  10   0 -51    2.05    1.64
  10   0 -51    3.17    1.91
 -10   0  51    0.10    1.47
 -10   0  51    1.22    1.96
  10   0 -52   -1.36    1.64
  10   0 -52   -0.73    1.80
 -10   0  52    0.32    1.91
 -10   0  52   -1.00    1.54
  10   0 -53    3.32    1.80
  10   0 -53    2.05    1.69
 -10   0  53    0.75    1.41
 -10   0  53    1.85    1.86
  10   0 -54    1.34    1.68
  10   0 -54   -0.30    1.78
 -10   0  54    0.73    1.93
 -10   0  54   -0.64    1.46
  10   0 -55   -2.02    1.69
  10   0 -55   -3.20    1.76
 -10   0  55    2.25    1.59
 -10   0  55    0.14    1.90
  10   0 -56    3.42    1.90
 -10   0  56    0.88    1.90
  10   0 -57   -0.53    1.78
 -10   0  57   -2.96    1.73
  11   0  59   -0.22    1.51
  11   0  59    0.81    1.81
 -11   0 -59    1.22    1.47
 -11   0 -59    2.13    1.83
  11   0  58    4.01    1.80
  11   0  58   -0.56    1.39
 -11   0 -58    2.46    1.47
 -11   0 -58   -1.61    1.73
  11   0  57   -0.98    1.37
  11   0  57   -1.58    1.74
 -11   0 -57    0.02    1.74
 -11   0 -57   -0.44    1.32
  11   0  56   -1.07    1.36
  11   0  56    0.37    1.66
 -11   0 -56    1.24    1.76
 -11   0 -56   -0.22    1.34
  11   0  55   -1.07    1.37
  11   0  55    3.69    1.69
 -11   0 -55    2.81    1.69
 -11   0 -55    0.00    1.30
  11   0  54    0.19    1.63
 -11   0 -54    1.74    1.71
 -11   0 -54    1.93    1.46
  11   0  53    0.91    1.41
  11   0  53   -0.37    1.52
 -11   0 -53    0.22    1.63
  11   0  52   -2.13    1.44
  11   0  52    0.42    1.32
 -11   0 -52    0.05    1.24
 -11   0 -52   -2.79    1.59
  11   0  51    0.54    1.29
 -11   0 -51   -0.68    1.22
 -11   0 -51    0.46    1.71
  11   0  50    0.68    1.61
  11   0  50    1.02    1.42
 -11   0 -50   -1.41    1.27
  11   0  49   -2.02    1.42
  11   0  49   -2.96    1.41
 -11   0 -49   -1.24    1.56
 -11   0 -49    1.19    1.30
  11   0  48    0.63    1.42
  11   0  48   -1.39    1.37
 -11   0 -48    0.86    1.56
 -11   0 -48   -0.34    1.29
  11   0  47   -0.44    1.34
  11   0  47   -0.54    1.44
 -11   0 -47    0.66    1.36
 -11   0 -47   -0.32    1.56
  11   0  46    0.44    1.46
  11   0  46    0.64    1.47
 -11   0 -46    0.68    1.69
 -11   0 -46    0.42    1.44
  11   0  45   -0.64    1.44
  11   0  45    0.54    1.27
 -11   0 -45   -0.49    1.52
 -11   0 -45   -0.44    1.30
  11   0  44    2.34    1.37
  11   0  44    2.15    1.63
 -11   0 -44    0.41    1.37
 -11   0 -44    0.34    1.59
  11   0  43   -3.08    1.42
  11   0  43    0.93    1.19
 -11   0 -43    1.32    1.37
 -11   0 -43   -0.80    1.37
  11   0  42    1.81    1.10
  11   0  42    0.47    1.52
 -11   0 -42    0.24    1.30
 -11   0 -42   -0.14    1.24
  11   0  41    0.07    1.05
  11   0  41    0.98    1.54
 -11   0 -41    0.12    1.22
 -11   0 -41    1.29    1.25
 -11   0 -40    4.56    1.58
 -11   0 -40    3.22    1.58
  11   0  39    0.36    1.56
  11   0  39   -1.15    1.02
 -11   0 -39    0.36    1.22
 -11   0 -39   -0.93    1.25
 -11   0 -38   -1.24    1.20
 -11   0 -38    1.44    1.13
  11   0  37   -0.05    0.85
  11   0  36   11.86    1.30
  11   0  36    9.18    1.98
 -11   0 -36    9.33    1.46
 -11   0 -36    5.69    1.63
  11   0  35    0.39    0.83
  11   0  35    1.98    1.42
 -11   0 -35   -0.63    1.05
 -11   0 -35    0.47    1.13
  11   0  34   -1.29    1.32
  11   0  34    0.58    0.81
 -11   0 -34   -0.19    1.03
 -11   0 -34   -0.56    0.98
  11   0  33    1.58    1.30
 -11   0 -33   -0.47    0.95
 -11   0 -33    0.22    0.98
  11   0  32    0.41    1.32
 -11   0 -32    1.93    1.08
  11   0  31    0.93    1.20
  11   0  31   -0.46    0.75
 -11   0 -31   -0.34    0.93
 -11   0 -31    0.05    0.91
  11   0  30   18.73    2.03
  11   0  30   22.44    1.49
  11   0  29    0.05    1.08
  11   0  29   -0.44    0.76
 -11   0 -29    0.56    0.90
 -11   0 -29   -0.63    0.90
  11   0  28    9.64    1.44
  11   0  28   12.94    1.12
 -11   0 -28   13.13    1.20
 -11   0 -28   11.30    1.37
  11   0  27   -0.59    0.68
  11   0  27   -0.07    1.00
 -11   0 -27    1.25    0.90
 -11   0 -27   -0.98    0.75
  11   0  26   69.33    2.68
  11   0  26   64.33    3.20
  11   0  25    0.54    0.98
  11   0  25   -1.37    0.64
 -11   0 -25   -0.19    0.83
 -11   0 -25   -1.78    0.71
  11   0  24   32.22    2.02
  11   0  24   31.12    1.46
 -11   0 -24   33.42    1.93
 -11   0 -24   33.91    1.64
  11   0  23   -0.53    0.58
  11   0  23    0.83    0.81
 -11   0 -23   -0.59    0.61
 -11   0 -23    0.49    0.76
  11   0  22  121.08    4.01
  11   0  22  120.60    4.54
  11   0  21    0.10    0.73
  11   0  21   -0.53    0.51
 -11   0 -21    0.86    0.54
 -11   0 -21   -0.75    0.64
  11   0  20   27.71    1.22
  11   0  20   25.19    1.54
 -11   0 -20   24.21    1.46
 -11   0 -20   28.56    1.27
  11   0  19   -0.07    0.46
  11   0  19   -0.08    0.68
 -11   0 -19    0.02    0.61
 -11   0 -19   -0.47    0.46
  11   0  18    1.24    0.66
  11   0  18    2.35    0.47
 -11   0 -18    2.86    0.49
 -11   0 -18    2.61    0.68
  11   0  17    0.20    0.44
  11   0  17   -0.68    0.59
 -11   0 -17   -0.63    0.44
 -11   0 -17   -0.08    0.56
  11   0  15   -0.42    0.44
  11   0  15    0.22    0.64
 -11   0 -15    0.47    0.61
 -11   0 -15   -0.19    0.51
  11   0  14    5.98    0.73
  11   0  14    6.49    0.54
 -11   0 -14    5.86    0.73
 -11   0 -14    5.34    0.59
  11   0  13   -0.42    0.44
 -11   0 -13   -0.30    0.63
 -11   0 -13    0.03    0.58
  11   0  12  876.92   26.59
  11   0  12  859.65   25.97
 -11   0 -12  898.61   27.17
 -11   0 -12  864.56   26.27
  11   0  11    0.47    0.51
  11   0  11   -0.02    0.56
 -11   0 -11    0.75    0.61
 -11   0 -11   -0.24    0.64
  11   0  10    0.90    0.49
  11   0  10    0.66    0.54
 -11   0 -10    0.63    0.54
 -11   0 -10    2.13    0.66
  11   0   9   -0.58    0.53
  11   0   9    0.29    0.49
 -11   0  -9    0.68    0.59
 -11   0  -9   -0.20    0.56
  11   0   8    5.01    0.66
  11   0   8    4.23    0.56
 -11   0  -8    5.45    0.69
 -11   0  -8    4.62    0.68
  11   0   7    0.20    0.61
  11   0   7    0.59    0.51
 -11   0  -7    0.24    0.63
 -11   0  -7    0.17    0.59
  11   0   6  794.26   24.19
  11   0   6  786.81   23.78
 -11   0  -6  815.27   24.70
 -11   0  -6  790.87   24.10
  11   0   5    0.10    0.53
  11   0   5    0.51    0.71
 -11   0  -5    0.19    0.71
 -11   0  -5   -0.51    0.71
  11   0   4   21.70    1.25
  11   0   4   24.41    1.08
 -11   0  -4   16.43    1.12
 -11   0  -4   17.16    1.05
  11   0   3    0.25    0.76
  11   0   3    0.10    0.54
 -11   0  -3    0.56    0.75
 -11   0  -3    0.41    0.69
  11   0   2  707.37   21.66
  11   0   2  661.80   20.07
 -11   0  -2  718.88   21.97
 -11   0  -2  674.17   20.51
  11   0   1    0.56    0.81
  11   0   1   -0.56    0.59
 -11   0  -1   -0.81    0.68
 -11   0  -1    0.20    0.78
  11   0   0  244.94    7.86
  11   0   0  223.08    6.98
  11   0  -1    1.39    0.90
  11   0  -1    0.49    0.63
 -11   0   1   -0.17    0.76
 -11   0   1   -0.15    0.75
 -11   0   2  409.41   12.65
 -11   0   2  442.10   13.72
  11   0  -3    0.59    0.91
  11   0  -3    0.30    0.64
 -11   0   3    0.08    0.76
 -11   0   3    1.08    0.81
  11   0  -4    8.05    1.08
  11   0  -4    6.93    0.80
 -11   0   4    7.96    0.95
 -11   0   4    6.81    0.90
  11   0  -5    0.25    0.93
  11   0  -5   -0.07    0.63
 -11   0   5   -0.02    0.80
 -11   0   5    0.44    0.76
  11   0  -6    4.20    1.03
  11   0  -6    4.08    0.78
  11   0  -7    0.68    1.07
  11   0  -7   -1.08    0.73
 -11   0   7   -1.71    0.86
 -11   0   7   -0.07    0.81
  11   0  -8  672.47   20.55
  11   0  -8  661.97   20.46
 -11   0   8  668.41   20.53
 -11   0   8  640.97   19.68
  11   0  -9    0.14    0.76
  11   0  -9    1.37    1.05
 -11   0   9   -0.12    0.75
 -11   0   9   -0.02    0.80
  11   0 -10   78.26    3.22
  11   0 -10   76.38    2.83
 -11   0  10   87.74    3.24
 -11   0  10   76.95    2.95
  11   0 -11   -1.41    0.76
 -11   0  11   -0.37    0.83
  11   0 -12  575.75   17.73
 -11   0  12  574.90   17.79
  11   0 -13    0.34    1.12
  11   0 -13   -1.95    0.80
 -11   0  13   -0.37    0.76
 -11   0  13    1.32    0.85
  11   0 -14    4.98    0.90
  11   0 -14    8.08    1.25
 -11   0  14    7.84    1.00
 -11   0  14    4.62    0.88
  11   0 -15   -0.34    0.78
  11   0 -15   -0.49    1.03
 -11   0  15    0.39    0.80
 -11   0  15    0.46    0.75
  11   0 -16   55.71    2.74
 -11   0  16   57.12    2.49
  11   0 -17    0.53    1.08
 -11   0  17   -0.53    0.76
  11   0 -18  121.38    4.42
  11   0 -18  130.84    5.05
 -11   0  18  132.94    4.79
 -11   0  18  130.28    4.73
  11   0 -19   -0.44    0.75
  11   0 -19   -0.75    1.02
 -11   0  19   -0.29    0.71
 -11   0  19    0.24    0.81
  11   0 -20    1.85    1.13
  11   0 -20    4.61    0.93
 -11   0  20    4.81    0.95
 -11   0  20    3.93    0.88
  11   0 -21    1.71    0.86
  11   0 -21    0.14    1.08
 -11   0  21   -1.25    0.85
 -11   0  21   -0.66    0.78
  11   0 -22   64.49    2.86
  11   0 -22   55.29    3.02
 -11   0  22   64.35    2.90
 -11   0  22   67.48    3.02
  11   0 -23   -1.91    0.83
  11   0 -23    0.46    1.15
 -11   0  23   -0.54    0.86
 -11   0  23   -0.47    0.78
  11   0 -24   17.89    1.78
  11   0 -24   18.75    1.47
 -11   0  24   19.45    1.52
 -11   0  24   17.23    1.51
  11   0 -25    0.27    0.91
  11   0 -25    0.34    1.19
 -11   0  25   -0.44    0.93
 -11   0  25   -0.12    0.81
  11   0 -26   23.19    1.71
  11   0 -26   19.33    2.00
 -11   0  26   20.70    1.71
 -11   0  26   22.44    1.71
  11   0 -27   -0.17    1.29
  11   0 -27    0.12    0.98
 -11   0  27    0.58    0.86
 -11   0  27   -1.69    0.93
  11   0 -28    3.27    1.13
  11   0 -28    3.20    1.47
 -11   0  28    3.73    1.24
 -11   0  28    4.15    1.08
  11   0 -29   -0.05    1.25
  11   0 -29   -0.44    0.95
 -11   0  29   -3.47    0.98
 -11   0  29   -0.71    0.86
  11   0 -30    5.10    1.17
  11   0 -30    6.76    1.59
 -11   0  30    8.00    1.25
 -11   0  30    6.62    1.34
  11   0 -31    1.00    1.00
  11   0 -31    0.80    1.37
 -11   0  31    0.73    1.10
 -11   0  31   -1.46    0.90
  11   0 -32    3.39    1.17
 -11   0  32    4.64    1.29
  11   0 -33   -0.20    1.00
 -11   0  33    0.66    1.12
 -11   0  33   -1.22    1.08
  11   0 -34    2.69    1.15
  11   0 -34    4.12    1.58
 -11   0  34    5.67    1.34
 -11   0  34    3.00    1.13
  11   0 -35   -1.86    1.41
  11   0 -35    0.07    1.13
 -11   0  35   -0.83    0.98
 -11   0  35    0.03    1.19
 -11   0  36    2.90    1.29
  11   0 -37   -1.15    1.41
  11   0 -37   -2.35    1.07
 -11   0  37   -1.66    1.25
 -11   0  37   -0.12    1.02
  11   0 -38    0.78    1.49
  11   0 -38    0.25    1.15
  11   0 -39   -2.59    1.08
  11   0 -39   -0.07    1.44
 -11   0  39   -2.44    1.34
 -11   0  39   -0.63    1.05
  11   0 -40    1.32    1.27
  11   0 -40   -0.75    1.59
 -11   0  40    1.10    1.24
 -11   0  40    1.66    1.47
  11   0 -41   -1.61    1.58
  11   0 -41    2.27    1.30
 -11   0  41    1.25    1.54
 -11   0  41   -1.80    1.19
  11   0 -42    1.39    1.76
  11   0 -42    3.46    1.49
 -11   0  42    1.13    1.73
 -11   0  42    1.39    1.44
  11   0 -43    0.66    1.63
  11   0 -43    0.24    1.29
 -11   0  43   -2.47    1.20
 -11   0  43    2.51    1.61
  11   0 -44    1.29    1.61
  11   0 -44   -0.91    1.32
 -11   0  44    1.15    1.32
 -11   0  44    2.71    1.66
  11   0 -45   -1.05    1.64
  11   0 -45    0.02    1.41
 -11   0  45   -0.20    1.68
 -11   0  45    1.20    1.32
  11   0 -46    1.74    1.66
 -11   0  46    3.42    1.86
  11   0 -47    0.75    1.46
  11   0 -47   -0.71    1.71
 -11   0  47   -2.03    1.66
 -11   0  47   -0.44    1.42
  11   0 -48    0.19    1.73
  11   0 -48    1.90    1.68
 -11   0  48    2.34    1.90
 -11   0  48    0.08    1.41
  11   0 -49    0.24    1.66
  11   0 -50    1.56    1.64
  11   0 -50    1.19    1.78
 -11   0  50    1.02    1.44
 -11   0  50   -0.86    1.85
  11   0 -51   -0.29    1.59
  11   0 -51    2.22    1.85
 -11   0  51    0.98    1.93
 -11   0  51   -1.68    1.39
  11   0 -52   -1.61    1.78
  11   0 -52   -0.64    1.73
 -11   0  52   -1.47    1.88
 -11   0  52   -1.15    1.42
  11   0 -53   -0.12    1.64
  11   0 -53    1.19    1.66
 -11   0  53    1.64    1.42
 -11   0  53    1.08    1.88
  11   0 -54   -1.49    1.64
  11   0 -54    2.03    1.66
 -11   0  54   -0.64    1.47
 -11   0  54    0.53    1.83
  11   0 -55   -0.07    1.86
 -11   0  55    2.20    1.86
  11   0 -56   -1.22    1.81
 -11   0  56   -2.69    1.86
  12   0  58   -1.34    1.44
  12   0  58   -0.34    1.78
  12   0  57   -0.20    1.41
  12   0  57    1.08    1.76
 -12   0 -57   -2.41    1.73
 -12   0 -57    0.37    1.39
  12   0  56   -0.91    1.37
  12   0  56   -2.68    1.73
 -12   0 -56    1.17    1.74
 -12   0 -56   -0.03    1.39
  12   0  55    0.41    1.73
 -12   0 -55   -1.54    1.71
 -12   0 -55   -0.07    1.34
  12   0  54   -0.15    1.34
  12   0  54   -1.44    1.66
 -12   0 -54   -0.14    1.71
  12   0  53    0.80    1.46
  12   0  53   -1.15    1.47
 -12   0 -53   -1.59    1.61
 -12   0 -53   -1.27    1.27
  12   0  52    0.53    1.42
 -12   0 -52   -0.34    1.27
 -12   0 -52   -1.30    1.66
  12   0  51   -1.36    1.46
  12   0  51   -0.24    1.30
 -12   0 -51   -2.30    1.27
  12   0  50   -1.27    1.30
  12   0  50   -0.76    1.49
 -12   0 -50    1.80    1.58
 -12   0 -50    0.07    1.34
  12   0  49    0.86    1.32
  12   0  49   -0.34    1.46
 -12   0 -49   -0.39    1.51
 -12   0 -49    0.97    1.30
  12   0  48    1.29    1.41
  12   0  48    2.68    1.49
 -12   0 -48   -0.15    1.24
 -12   0 -48    0.56    1.54
  12   0  47   -3.85    1.47
  12   0  47    0.41    1.34
 -12   0 -47   -0.56    1.54
 -12   0 -47   -0.27    1.24
  12   0  46   -0.95    1.30
  12   0  46    2.10    1.58
 -12   0 -46   -0.49    1.27
 -12   0 -46   -0.36    1.56
  12   0  45   -0.85    1.42
  12   0  45   -0.61    1.30
 -12   0 -45    0.46    1.58
 -12   0 -45    0.41    1.27
  12   0  44    1.86    1.27
  12   0  44    1.41    1.46
 -12   0 -44   -0.73    1.24
 -12   0 -44    2.68    1.52
  12   0  43    1.00    1.46
  12   0  43   -1.66    1.15
 -12   0 -43   -0.20    1.41
 -12   0 -43   -2.86    1.20
  12   0  42    1.08    1.20
  12   0  42    1.03    1.56
 -12   0 -42    1.20    1.29
 -12   0 -42    0.46    1.36
  12   0  41    2.10    1.56
  12   0  41   -0.12    1.10
 -12   0 -41   -0.63    1.27
 -12   0 -41    0.37    1.25
  12   0  40    0.59    1.52
  12   0  40    1.58    1.10
 -12   0 -40    0.41    1.24
 -12   0 -40    1.46    1.25
  12   0  39    1.00    0.97
 -12   0 -39   -1.52    1.15
 -12   0 -39    0.36    1.22
  12   0  38   -0.49    0.90
 -12   0 -38   -0.22    1.12
  12   0  37   -1.47    1.49
  12   0  37   -0.73    0.86
 -12   0 -37    0.29    1.19
 -12   0 -37    1.76    1.13
 -12   0 -36    0.59    1.15
 -12   0 -36    0.02    1.07
  12   0  35   -0.75    1.39
  12   0  35   -0.81    0.81
 -12   0 -35   -0.64    1.15
 -12   0 -35   -0.58    1.17
  12   0  34    2.54    1.36
 -12   0 -34   -1.49    1.05
 -12   0 -34    1.34    1.15
  12   0  33    0.36    1.13
 -12   0 -33   -0.54    0.97
  12   0  32   13.53    1.80
  12   0  32   19.09    1.47
 -12   0 -32   13.81    1.64
 -12   0 -32   13.75    1.58
  12   0  31   -1.54    1.05
  12   0  31    0.58    0.78
 -12   0 -31    0.78    0.91
 -12   0 -31   -0.14    0.97
  12   0  30    3.00    1.08
  12   0  30    0.56    0.71
 -12   0 -30    1.66    0.85
 -12   0 -30   -0.07    0.90
  12   0  29   -0.93    0.68
  12   0  29   -0.97    0.98
 -12   0 -29    1.42    0.88
 -12   0 -29    1.12    0.83
  12   0  28   -0.30    0.98
  12   0  28   -0.08    0.68
 -12   0 -28   -0.34    0.81
 -12   0 -28    1.71    0.90
  12   0  27    0.08    0.64
  12   0  27    0.20    0.93
 -12   0 -27    0.59    0.90
 -12   0 -27    0.76    0.73
  12   0  26    5.71    1.15
  12   0  26    6.28    0.80
 -12   0 -26    4.79    1.03
 -12   0 -26    7.96    0.91
  12   0  25   -0.66    0.58
  12   0  25    0.08    0.88
 -12   0 -25   -0.47    0.64
 -12   0 -25   -0.07    0.81
  12   0  24   16.96    1.54
  12   0  24   19.53    1.13
  12   0  23   -0.58    0.56
  12   0  23    0.56    0.83
 -12   0 -23    0.00    0.54
 -12   0 -23   -0.39    0.80
  12   0  22   42.28    2.19
  12   0  22   48.56    1.86
 -12   0 -22   45.14    1.81
 -12   0 -22   45.57    2.25
  12   0  21   -0.24    0.51
  12   0  21    0.12    0.71
 -12   0 -21    1.02    0.69
 -12   0 -21    0.42    0.53
  12   0  20   43.55    1.64
  12   0  20   40.84    2.00
  12   0  19   -0.42    0.46
  12   0  19   -0.71    0.63
 -12   0 -19    0.42    0.46
 -12   0 -19   -0.93    0.59
  12   0  18   27.29    1.47
  12   0  18   22.95    1.00
  12   0  17   -0.80    0.41
  12   0  17    0.24    0.61
 -12   0 -17    0.39    0.59
 -12   0 -17    0.75    0.42
  12   0  16  101.24    3.59
  12   0  16  105.78    3.39
  12   0  15   -0.30    0.39
 -12   0 -15    0.61    0.47
 -12   0 -15   -0.08    0.59
  12   0  14    0.47    0.51
  12   0  14    1.32    0.39
 -12   0 -14    1.51    0.61
 -12   0 -14    2.03    0.51
  12   0  13    0.08    0.46
  12   0  13    0.51    0.37
 -12   0 -13    0.25    0.53
 -12   0 -13   -0.53    0.56
  12   0  12    1.74    0.51
  12   0  12    1.41    0.42
 -12   0 -12    1.78    0.59
 -12   0 -12    1.73    0.56
  12   0  11    0.12    0.46
  12   0  11    0.61    0.47
 -12   0 -11    1.00    0.58
 -12   0 -11    0.68    0.58
  12   0  10   28.10    1.24
  12   0  10   30.56    1.25
 -12   0 -10   26.64    1.25
 -12   0 -10   30.61    1.34
  12   0   9   -0.63    0.53
  12   0   9   -0.53    0.44
 -12   0  -9   -0.54    0.58
 -12   0  -9    0.19    0.54
 -12   0  -8  154.25    5.05
 -12   0  -8  137.42    4.42
  12   0   7   -0.30    0.44
  12   0   7    0.54    0.58
 -12   0  -7   -0.02    0.61
 -12   0  -7   -0.75    0.61
  12   0   6   26.93    1.12
  12   0   6   23.32    1.27
 -12   0  -6   23.60    1.17
 -12   0  -6   21.34    1.24
  12   0   5    0.46    0.68
  12   0   5   -0.75    0.46
 -12   0  -5   -0.25    0.69
 -12   0  -5   -0.20    0.64
  12   0   4  160.83    5.08
  12   0   4  178.37    5.88
 -12   0  -4  168.66    5.40
 -12   0  -4  174.13    5.78
  12   0   3    0.15    0.81
  12   0   3   -0.46    0.54
 -12   0  -3    0.63    0.73
 -12   0  -3    0.63    0.71
  12   0   2  412.63   12.62
  12   0   2  458.03   14.26
  12   0   1   -0.59    0.58
  12   0   1    1.36    0.88
 -12   0  -1   -0.37    0.73
 -12   0  -1    1.41    0.75
  12   0   0   17.16    1.30
  12   0   0   14.84    0.90
 -12   0   0   18.70    1.13
 -12   0   0   14.65    1.13
  12   0  -1    1.73    0.93
  12   0  -1    0.47    0.58
 -12   0   1   -0.71    0.73
 -12   0   1    0.81    0.76
  12   0  -2   28.47    1.63
  12   0  -2   23.88    1.17
 -12   0   2   27.10    1.47
 -12   0   2   28.66    1.41
  12   0  -3   -0.42    0.95
  12   0  -3    0.85    0.66
 -12   0   3   -0.37    0.76
 -12   0   3   -0.37    0.75
  12   0  -4  439.73   13.53
  12   0  -4  458.20   14.36
 -12   0   4  443.80   13.84
 -12   0   4  421.44   13.06
  12   0  -5    0.75    0.93
  12   0  -5   -0.30    0.68
 -12   0   5   -0.12    0.81
 -12   0   5   -1.47    0.73
  12   0  -6  145.52    5.10
  12   0  -6  142.42    4.71
 -12   0   6  135.22    4.57
 -12   0   6  132.36    4.57
  12   0  -7    1.13    1.03
  12   0  -7   -0.24    0.73
 -12   0   7   -0.91    0.81
 -12   0   7   -0.12    0.81
  12   0  -8  314.72    9.88
  12   0  -8  321.50   10.35
 -12   0   8  307.44    9.79
 -12   0   8  331.83   10.45
  12   0  -9   -0.03    0.75
  12   0  -9    0.68    1.13
 -12   0   9   -0.42    0.90
 -12   0   9   -1.05    0.78
  12   0 -10   88.03    3.20
 -12   0  10   91.27    3.37
  12   0 -11    0.14    0.73
  12   0 -11   -0.98    1.10
 -12   0  11   -0.36    0.76
 -12   0  11    0.20    0.78
  12   0 -12  149.49    5.05
  12   0 -12  153.03    5.49
 -12   0  12  145.76    5.05
 -12   0  12  154.55    5.28
  12   0 -13   -1.76    1.00
  12   0 -13   -0.53    0.73
 -12   0  13   -0.22    0.73
 -12   0  13    0.34    0.78
  12   0 -14   14.14    1.13
  12   0 -14   10.57    1.39
 -12   0  14   13.16    1.15
 -12   0  14   11.79    1.12
  12   0 -15   -0.81    1.03
 -12   0  15    1.37    0.78
  12   0 -16   75.80    3.42
 -12   0  16   91.72    3.54
  12   0 -17    1.93    1.12
  12   0 -17   -0.51    0.80
 -12   0  17   -0.03    0.75
 -12   0  17   -0.81    0.81
 -12   0  18   88.00    3.47
 -12   0  18   91.08    3.57
  12   0 -19    0.86    0.86
  12   0 -19   -0.95    1.07
 -12   0  19   -0.14    0.78
 -12   0  19    0.24    0.85
  12   0 -20   17.90    1.44
  12   0 -20   16.74    1.69
 -12   0  20   19.17    1.46
 -12   0  20   16.90    1.44
  12   0 -21    0.98    1.10
  12   0 -21    1.03    0.85
 -12   0  21   -0.47    0.75
 -12   0  21   -0.25    0.85
  12   0 -22    8.88    1.51
  12   0 -22   10.60    1.22
 -12   0  22   10.76    1.22
 -12   0  22   10.28    1.27
  12   0 -23   -0.68    0.90
  12   0 -23    0.68    1.19
 -12   0  23   -0.73    0.80
 -12   0  23   -0.47    0.93
  12   0 -24    2.47    1.30
  12   0 -24    5.91    1.10
 -12   0  24    3.79    0.98
 -12   0  24    5.18    1.10
  12   0 -25   -0.14    1.22
  12   0 -25   -0.07    0.90
 -12   0  25    0.80    0.88
 -12   0  25   -0.25    0.95
  12   0 -26    3.96    1.17
  12   0 -26    6.69    1.56
 -12   0  26    4.98    1.12
 -12   0  26    5.01    1.24
  12   0 -27   -1.47    0.98
  12   0 -27    0.17    1.27
 -12   0  27    0.81    1.07
 -12   0  27    0.17    0.88
  12   0 -28   -0.95    1.32
  12   0 -28    2.98    1.05
 -12   0  28    2.34    0.98
 -12   0  28    2.32    1.17
  12   0 -29    0.49    0.97
  12   0 -29   -1.24    1.25
 -12   0  29    0.25    0.86
 -12   0  29   -0.44    1.05
  12   0 -30    1.00    1.39
  12   0 -30    1.13    1.03
 -12   0  30    1.46    1.15
 -12   0  30    2.29    1.02
  12   0 -31   -1.58    0.97
 -12   0  31    1.05    1.08
  12   0 -32   -0.02    0.98
  12   0 -32   -1.85    1.46
 -12   0  32   -0.41    1.05
 -12   0  32   -0.36    1.13
  12   0 -33   -1.56    1.37
  12   0 -33   -0.78    1.02
 -12   0  33    1.47    1.13
 -12   0  33    1.10    1.05
  12   0 -34   -0.51    1.42
  12   0 -34   -1.34    1.07
 -12   0  34   -0.56    1.17
 -12   0  34    0.22    1.02
  12   0 -35   -0.25    1.39
 -12   0  35   -0.83    0.95
  12   0 -36   -1.22    1.42
  12   0 -36   -1.61    1.10
 -12   0  36   -1.52    0.95
 -12   0  36    0.66    1.24
  12   0 -37    1.22    1.13
  12   0 -37    2.41    1.47
 -12   0  37   -1.05    1.24
 -12   0  37    0.12    1.05
  12   0 -38    0.53    1.64
  12   0 -38    1.15    1.34
 -12   0  38    0.41    1.20
 -12   0  38    0.44    1.41
 -12   0  39   -2.05    1.12
 -12   0  39    1.20    1.34
  12   0 -40    1.96    1.37
  12   0 -40   -0.44    1.71
 -12   0  40   -0.20    1.20
 -12   0  40    2.30    1.47
  12   0 -41   -2.73    1.59
  12   0 -41    0.34    1.30
  12   0 -42    0.69    1.56
  12   0 -42    1.93    1.32
 -12   0  42    0.42    1.37
 -12   0  42   -1.13    1.71
  12   0 -43    0.44    1.61
  12   0 -43    1.68    1.34
 -12   0  43   -0.42    1.56
 -12   0  43   -0.54    1.25
  12   0 -44    0.68    1.39
  12   0 -44   -0.85    1.63
 -12   0  44    2.91    1.69
 -12   0  44   -0.64    1.30
  12   0 -45   -0.34    1.44
 -12   0  45   -1.47    1.73
  12   0 -46   -2.83    1.73
  12   0 -46    0.00    1.47
 -12   0  46   -1.71    1.68
 -12   0  46    0.58    1.42
  12   0 -47   -1.05    1.64
  12   0 -47    2.24    1.56
 -12   0  47    2.42    1.42
 -12   0  47   -0.97    1.81
  12   0 -48    3.51    1.71
 -12   0  48    0.59    1.41
  12   0 -49    1.49    1.63
  12   0 -49    0.91    1.56
 -12   0  49    0.36    1.74
 -12   0  49    1.20    1.41
  12   0 -50   -0.34    1.58
  12   0 -50   -0.39    1.78
 -12   0  50    3.30    1.44
 -12   0  50   -0.37    1.76
  12   0 -51    0.63    1.61
  12   0 -51   -0.75    1.76
 -12   0  51   -1.47    1.81
 -12   0  51    1.32    1.44
  12   0 -52   -1.56    1.64
  12   0 -52    0.68    1.71
 -12   0  52    1.07    1.49
 -12   0  52    1.25    1.88
  12   0 -53   -2.22    1.69
  12   0 -53    1.25    1.64
 -12   0  53   -0.39    1.81
 -12   0  53    0.27    1.49
  12   0 -54    0.71    1.73
  12   0 -54    1.54    1.86
 -12   0  54    0.63    1.81
 -12   0  54    1.56    1.61
  12   0 -55    3.00    1.90
 -12   0  55   -1.44    1.85
  13   0  56    0.03    1.66
 -13   0 -56   -1.00    1.41
 -13   0 -56    2.17    1.71
  13   0  55    1.61    1.42
  13   0  55    0.80    1.69
 -13   0 -55    0.41    1.76
  13   0  54    0.76    1.49
  13   0  54    1.12    1.71
 -13   0 -54    0.29    1.42
 -13   0 -54   -0.22    1.73
  13   0  53    1.59    1.41
 -13   0 -53   -1.37    1.34
  13   0  52   -1.46    1.44
  13   0  52   -2.73    1.41
 -13   0 -52   -0.32    1.24
  13   0  51   -0.30    1.39
  13   0  51    0.69    1.56
 -13   0 -51    1.30    1.69
 -13   0 -51    2.25    1.34
  13   0  50    0.53    1.56
  13   0  50    0.53    1.44
 -13   0 -50    2.15    1.37
 -13   0 -50   -0.42    1.61
  13   0  49    1.66    1.46
  13   0  49    2.32    1.47
 -13   0 -49   -0.90    1.56
 -13   0 -49    0.46    1.34
  13   0  48    1.20    1.42
  13   0  48   -0.17    1.39
 -13   0 -48    2.71    1.56
 -13   0 -48    1.56    1.34
  13   0  47    1.66    1.34
  13   0  47   -1.02    1.44
 -13   0 -47    0.20    1.27
 -13   0 -47    1.10    1.49
  13   0  46   -0.02    1.46
  13   0  46   -0.47    1.29
 -13   0 -46   -0.63    1.32
 -13   0 -46   -2.20    1.41
  13   0  45   -1.17    1.29
  13   0  45    0.15    1.44
 -13   0 -45    1.80    1.51
 -13   0 -45    0.81    1.34
  13   0  44    1.24    1.47
  13   0  44    1.64    1.61
 -13   0 -44    2.07    1.52
 -13   0 -44    1.73    1.64
  13   0  43   -0.36    1.47
  13   0  43   -2.63    1.27
 -13   0 -43   -0.53    1.42
 -13   0 -43    0.85    1.36
  13   0  42   -0.68    1.20
  13   0  42    0.69    1.56
 -13   0 -42   -0.80    1.37
 -13   0 -42    0.05    1.25
  13   0  41   -0.10    1.17
  13   0  41    0.85    1.54
 -13   0 -41    0.17    1.37
 -13   0 -41   -0.32    1.24
  13   0  40    0.17    1.08
 -13   0 -40   -0.76    1.25
  13   0  39    0.08    1.00
 -13   0 -39    1.76    1.20
  13   0  38   -0.32    0.97
  13   0  38   -0.41    1.47
 -13   0 -38   -0.08    1.17
 -13   0 -38   -0.24    1.15
  13   0  37   -1.22    0.91
  13   0  37    1.20    1.27
 -13   0 -37   -0.80    1.12
 -13   0 -37   -1.07    1.08
  13   0  36    0.58    1.24
  13   0  36    0.14    0.88
 -13   0 -36   -1.19    1.05
 -13   0 -36    1.39    1.08
  13   0  35    0.08    1.13
 -13   0 -35    0.61    1.00
  13   0  34    0.76    1.19
 -13   0 -34   -0.27    1.03
  13   0  33    1.00    1.15
  13   0  33   -0.86    0.76
 -13   0 -33   -2.07    0.98
 -13   0 -33   -1.74    0.98
  13   0  32   -0.51    0.73
  13   0  32   -1.15    1.03
  13   0  31    1.00    1.05
  13   0  31    1.13    0.73
 -13   0 -31    1.37    0.98
 -13   0 -31   -0.37    0.90
  13   0  30    1.49    0.75
  13   0  30    1.20    1.08
 -13   0 -30    1.39    0.97
 -13   0 -30    1.27    0.90
  13   0  29   -0.91    0.66
  13   0  29   -1.39    1.02
 -13   0 -29   -0.27    0.81
 -13   0 -29    0.10    0.91
  13   0  28    8.15    1.37
  13   0  28   10.16    0.97
 -13   0 -28    7.79    1.24
 -13   0 -28    9.57    0.93
  13   0  27   -0.56    0.93
  13   0  27   -0.93    0.56
 -13   0 -27   -1.41    0.88
 -13   0 -27   -0.24    0.66
 -13   0 -26   25.27    1.85
 -13   0 -26   30.51    1.56
  13   0  25    0.41    0.53
  13   0  25    0.51    0.91
 -13   0 -25    0.20    0.85
 -13   0 -25    0.91    0.61
  13   0  24   -0.47    0.83
  13   0  24    1.32    0.49
 -13   0 -24    0.76    0.54
 -13   0 -24   -0.51    0.80
  13   0  23   -0.36    0.78
  13   0  23    0.85    0.46
 -13   0 -23    0.34    0.49
 -13   0 -23    0.41    0.76
  13   0  22   -0.25    0.42
  13   0  22    0.32    0.76
 -13   0 -22    0.25    0.71
 -13   0 -22    0.85    0.47
  13   0  21   -0.27    0.41
  13   0  21   -0.97    0.71
 -13   0 -21   -0.08    0.44
 -13   0 -21   -1.17    0.71
  13   0  20   66.25    2.29
  13   0  20   60.35    2.56
 -13   0 -20   56.75    2.47
 -13   0 -20   64.01    2.25
  13   0  19    0.34    0.64
  13   0  19   -0.15    0.44
 -13   0 -19   -0.46    0.41
 -13   0 -19   -0.25    0.68
  13   0  18    8.01    0.58
  13   0  18    7.32    0.81
 -13   0 -18    7.86    0.59
 -13   0 -18    5.59    0.76
  13   0  17   -0.08    0.42
  13   0  17    0.03    0.49
 -13   0 -17   -0.85    0.59
 -13   0 -17   -0.29    0.42
  13   0  16   32.52    1.22
  13   0  16   33.74    1.46
 -13   0 -16   30.59    1.22
 -13   0 -16   29.32    1.44
  13   0  15    0.76    0.47
  13   0  15    0.19    0.39
 -13   0 -15    0.30    0.46
 -13   0 -15   -0.51    0.58
  13   0  14    0.59    0.39
  13   0  14    0.47    0.46
 -13   0 -14    0.34    0.51
 -13   0 -14    0.49    0.58
  13   0  13    0.05    0.39
  13   0  13    0.08    0.42
 -13   0 -13    0.22    0.53
 -13   0 -13   -0.19    0.54
  13   0  12   14.03    0.76
  13   0  12   14.41    0.78
 -13   0 -12   16.24    0.91
 -13   0 -12   16.31    0.95
  13   0  11   -0.07    0.41
  13   0  11   -0.37    0.46
 -13   0 -11    0.46    0.51
 -13   0 -11    0.44    0.56
  13   0  10   43.74    1.58
  13   0  10   44.67    1.73
 -13   0 -10   44.28    1.78
 -13   0 -10   43.85    1.69
  13   0   9    0.59    0.53
  13   0   9   -0.63    0.42
 -13   0  -9   -0.53    0.56
 -13   0  -9    0.34    0.56
 -13   0  -8  153.47    4.91
 -13   0  -8  171.08    5.59
  13   0   7    0.64    0.44
  13   0   7    0.17    0.58
 -13   0  -7    0.39    0.63
 -13   0  -7   -0.59    0.63
  13   0   5    0.54    0.71
  13   0   5   -0.17    0.49
 -13   0  -5    0.19    0.71
 -13   0  -5    0.39    0.66
  13   0   4  205.13    6.74
  13   0   4  182.60    5.73
  13   0   3    1.24    0.61
  13   0   3    1.71    0.88
 -13   0  -3    1.24    0.71
 -13   0  -3    1.39    0.75
  13   0   1    1.24    0.91
  13   0   1    0.68    0.63
 -13   0  -1   -0.32    0.75
 -13   0  -1    0.58    0.78
  13   0   0   25.65    1.19
  13   0   0   27.42    1.59
 -13   0   0   27.58    1.51
 -13   0   0   28.76    1.41
  13   0  -1    1.08    0.66
  13   0  -1   -0.46    0.98
 -13   0   1    0.81    0.83
 -13   0   1   -0.64    0.78
  13   0  -2  718.04   22.14
  13   0  -2  660.28   20.12
 -13   0   2  643.34   19.68
 -13   0   2  706.52   21.73
 -13   0   3   -0.46    0.76
 -13   0   3   -0.12    0.80
  13   0  -4    6.06    1.08
  13   0  -4    6.52    0.76
 -13   0   4    7.17    0.91
 -13   0   4    5.88    0.95
  13   0  -5    1.10    0.73
  13   0  -5   -0.10    1.00
 -13   0   5    0.34    0.81
 -13   0   5   -0.58    0.85
  13   0  -6  841.35   25.93
  13   0  -6  809.51   24.66
 -13   0   6  783.42   23.95
 -13   0   6  826.79   25.37
  13   0  -7    0.56    1.03
  13   0  -7    0.22    0.76
 -13   0   7   -0.22    0.83
 -13   0   7   -1.02    0.81
  13   0  -8  122.48    4.15
 -13   0   8  122.69    4.25
  13   0  -9    0.39    0.71
 -13   0   9    1.19    0.76
  13   0 -10   31.66    1.98
  13   0 -10   36.62    1.69
 -13   0  10   30.96    1.63
 -13   0  10   36.60    1.85
  13   0 -11   -0.12    0.71
  13   0 -11    0.32    1.05
 -13   0  11    0.61    0.80
 -13   0  11    0.49    0.80
  13   0 -12   50.92    2.19
  13   0 -12   47.84    2.47
 -13   0  12   50.11    2.27
 -13   0  12   51.60    2.27
  13   0 -13   -0.61    0.71
  13   0 -13   -0.88    1.00
 -13   0  13    1.03    0.76
 -13   0  13   -0.69    0.78
  13   0 -14   12.06    1.42
 -13   0  14   16.77    1.29
  13   0 -15    0.61    1.05
 -13   0  15   -0.56    0.71
  13   0 -16    7.67    1.30
  13   0 -16    9.62    1.03
 -13   0  16    8.55    1.08
 -13   0  16    7.30    1.02
  13   0 -17    0.53    1.13
  13   0 -17    0.17    0.85
 -13   0  17   -0.81    0.80
 -13   0  17   -0.66    0.86
  13   0 -18   87.98    3.91
  13   0 -18   96.21    3.71
 -13   0  18   97.53    3.81
 -13   0  18   94.98    3.74
  13   0 -19    0.07    0.85
  13   0 -19    0.27    1.15
 -13   0  19   -0.15    0.80
 -13   0  19    0.22    0.90
  13   0 -20    2.96    0.95
  13   0 -20    2.30    1.27
 -13   0  20    4.05    1.02
 -13   0  20    2.66    0.91
  13   0 -21   -0.73    1.02
  13   0 -21   -0.85    1.30
 -13   0  21   -0.71    0.93
 -13   0  21   -3.07    0.98
  13   0 -22  129.82    5.44
  13   0 -22  141.78    5.22
 -13   0  22  135.76    5.13
 -13   0  22  150.15    5.51
  13   0 -23   -0.22    0.90
  13   0 -23    1.36    1.25
 -13   0  23   -0.56    0.95
 -13   0  23   -0.86    0.88
  13   0 -24    0.90    1.27
  13   0 -24    0.63    0.91
 -13   0  24    2.02    0.93
 -13   0  24    2.00    0.95
  13   0 -25    0.02    0.98
  13   0 -25    2.12    1.32
 -13   0  25   -0.78    0.90
 -13   0  25   -2.46    1.03
  13   0 -26   12.67    1.85
  13   0 -26   13.91    1.52
 -13   0  26   12.91    1.47
 -13   0  26   12.65    1.54
  13   0 -27   -0.86    1.27
  13   0 -27    0.02    0.97
 -13   0  27   -1.19    0.88
 -13   0  27    0.19    1.05
  13   0 -28    2.90    1.41
  13   0 -28    2.57    1.00
 -13   0  28    2.61    1.08
 -13   0  28    1.22    0.98
  13   0 -29    0.95    0.97
  13   0 -29    0.44    1.32
 -13   0  29    0.15    0.93
 -13   0  29   -0.37    1.07
  13   0 -30    5.44    1.20
 -13   0  30    3.44    1.32
  13   0 -31   -0.41    1.52
  13   0 -31   -0.93    1.07
 -13   0  31   -1.90    1.10
 -13   0  31    0.91    1.17
  13   0 -32   12.86    2.17
  13   0 -32   10.03    1.61
 -13   0  32   13.40    1.78
 -13   0  32   10.99    1.80
  13   0 -33   -1.24    1.10
  13   0 -33    2.59    1.49
 -13   0  33   -2.00    1.17
 -13   0  33    0.90    1.02
  13   0 -34   -3.02    1.42
 -13   0  34    2.78    1.13
  13   0 -35   -0.07    1.49
  13   0 -35    0.10    1.10
 -13   0  35   -0.41    1.03
 -13   0  35   -2.57    1.24
  13   0 -36   -0.68    1.15
  13   0 -36   -0.36    1.46
 -13   0  36   -1.88    1.24
 -13   0  36    1.30    1.10
  13   0 -37    0.49    1.12
  13   0 -37    1.80    1.58
 -13   0  37   -0.20    1.25
 -13   0  37   -0.71    1.05
  13   0 -38   -0.27    1.24
  13   0 -38    1.59    1.58
 -13   0  38   -0.73    1.13
 -13   0  38    0.30    1.36
  13   0 -39    0.78    1.59
  13   0 -39    0.42    1.37
 -13   0  39    1.76    1.46
 -13   0  39   -0.93    1.19
  13   0 -40   -0.93    1.41
  13   0 -40   -0.97    1.66
 -13   0  40    0.20    1.27
 -13   0  40   -1.34    1.47
  13   0 -41    0.78    1.73
  13   0 -41    0.03    1.41
 -13   0  41    1.52    1.54
 -13   0  41    1.08    1.29
  13   0 -42   -1.34    1.80
  13   0 -42    1.03    1.58
 -13   0  42    1.02    1.54
 -13   0  42   -0.27    1.34
 -13   0  43   -0.95    1.56
 -13   0  43   -0.83    1.25
  13   0 -44    0.75    1.56
 -13   0  44    1.54    1.78
  13   0 -45   -3.59    1.86
  13   0 -45   -1.02    1.49
  13   0 -46   -0.54    1.58
  13   0 -46   -0.80    1.76
 -13   0  46   -0.83    1.37
 -13   0  46   -3.10    1.78
  13   0 -47    0.76    1.61
 -13   0  47   -1.47    1.25
  13   0 -48    1.69    1.61
  13   0 -48   -0.75    1.63
 -13   0  48    0.39    1.78
 -13   0  48    0.58    1.36
  13   0 -49    4.40    1.86
  13   0 -49    1.29    1.61
 -13   0  49    0.73    1.83
 -13   0  49    0.71    1.41
  13   0 -50   -0.37    1.81
  13   0 -50   -1.66    1.58
 -13   0  50    1.52    1.44
 -13   0  50   -2.68    1.81
  13   0 -51   -0.27    1.64
  13   0 -51   -1.37    1.86
 -13   0  51    1.03    1.86
 -13   0  51    1.42    1.47
  13   0 -52   -1.69    1.63
  13   0 -52   -0.03    1.78
 -13   0  52    0.02    1.49
 -13   0  52   -0.37    1.78
  13   0 -53    1.02    1.85
  13   0 -53    1.17    1.78
 -13   0  53   -1.76    1.59
 -13   0  53   -0.93    1.83
  13   0 -54   -1.96    1.83
 -13   0  54    2.25    1.91
  14   0  55   -1.05    1.68
  14   0  55   -0.14    1.25
  14   0  54   -0.22    1.34
 -14   0 -54    0.91    1.34
  14   0  53   -1.63    1.59
  14   0  53   -0.58    1.25
 -14   0 -53    1.03    1.30
 -14   0 -53   -2.05    1.58
  14   0  52   -0.10    1.61
  14   0  52    2.44    1.41
 -14   0 -52   -0.54    1.69
 -14   0 -52    0.63    1.34
  14   0  51   -1.49    1.51
  14   0  51   -0.58    1.36
 -14   0 -51    0.88    1.64
 -14   0 -51    1.15    1.29
  14   0  50    0.39    1.44
  14   0  50   -0.15    1.39
 -14   0 -50    0.00    1.25
 -14   0 -50    1.61    1.64
  14   0  49    0.00    1.42
  14   0  49   -0.27    1.34
 -14   0 -49    3.69    1.34
 -14   0 -49    0.85    1.54
  14   0  48   -0.36    1.29
  14   0  48   -0.36    1.41
 -14   0 -48    1.80    1.54
 -14   0 -48   -0.24    1.24
  14   0  47    0.69    1.32
  14   0  47   -1.00    1.37
 -14   0 -47   -2.10    1.17
 -14   0 -47   -0.42    1.47
  14   0  46   -0.29    1.42
  14   0  46   -0.54    1.27
 -14   0 -46    0.39    1.46
 -14   0 -46    0.44    1.22
 -14   0 -45    1.25    1.22
 -14   0 -45    0.53    1.39
  14   0  44    1.54    1.25
  14   0  44   -0.17    1.37
 -14   0 -44    0.85    1.15
 -14   0 -44   -0.86    1.39
  14   0  43   -0.14    1.29
  14   0  43    1.90    1.24
 -14   0 -43    0.17    1.41
 -14   0 -43    1.42    1.17
  14   0  42   -1.42    1.27
  14   0  42    1.80    1.27
 -14   0 -42    3.57    1.44
 -14   0 -42    2.05    1.30
  14   0  41    0.19    1.15
 -14   0 -41   -0.51    1.25
  14   0  40    1.27    1.29
  14   0  40   -0.53    1.12
 -14   0 -40    1.02    1.29
  14   0  39    0.56    1.22
  14   0  39    0.05    1.02
 -14   0 -39    0.19    1.20
 -14   0 -39    0.51    1.24
  14   0  38    4.44    1.34
  14   0  38    5.13    1.58
  14   0  37   -0.32    1.24
 -14   0 -37    0.58    1.13
 -14   0 -37   -0.15    1.17
  14   0  36    0.32    1.17
 -14   0 -36    2.47    1.20
  14   0  35    0.12    1.12
  14   0  35   -0.63    0.81
 -14   0 -35    1.17    1.05
  14   0  34   -0.59    0.80
  14   0  34   -0.08    1.15
 -14   0 -34   -1.17    1.02
 -14   0 -34   -1.30    0.97
  14   0  33    0.93    0.75
  14   0  33    0.73    1.07
 -14   0 -33    0.22    0.81
 -14   0 -33   -0.71    0.97
  14   0  32    2.25    0.71
  14   0  32    4.62    1.25
 -14   0 -32    3.51    0.88
 -14   0 -32    1.86    1.13
 -14   0 -31    0.03    0.93
 -14   0 -31   -0.47    0.73
  14   0  30    2.52    0.66
  14   0  30    3.95    1.12
 -14   0 -30    0.97    1.05
 -14   0 -30    1.47    0.83
  14   0  29    0.15    0.93
  14   0  29   -0.53    0.54
 -14   0 -29   -0.47    0.91
 -14   0 -29   -1.81    0.68
  14   0  27   -0.88    0.54
  14   0  27    0.49    0.90
 -14   0 -27    0.20    0.63
 -14   0 -27    0.63    0.90
  14   0  26    5.64    1.05
  14   0  26    3.88    0.59
 -14   0 -26    5.49    0.75
 -14   0 -26    3.54    0.97
  14   0  25   -0.63    0.47
  14   0  25    0.81    0.81
 -14   0 -25    0.93    0.80
 -14   0 -25    0.41    0.53
  14   0  24   22.05    1.58
  14   0  24   24.66    1.15
 -14   0 -24   19.46    1.46
 -14   0 -24   22.16    1.15
  14   0  23   -0.44    0.78
  14   0  23   -0.78    0.44
 -14   0 -23   -0.20    0.75
 -14   0 -23    0.41    0.49
  14   0  22   18.77    0.91
  14   0  22   19.78    1.37
 -14   0 -22   18.90    0.98
 -14   0 -22   15.80    1.25
  14   0  21    0.39    0.71
  14   0  21    0.63    0.41
 -14   0 -21   -0.71    0.69
 -14   0 -21    0.00    0.42
  14   0  20    8.00    0.56
  14   0  20    5.76    0.83
 -14   0 -20    8.23    0.59
 -14   0 -20    7.00    0.90
  14   0  19   -0.27    0.54
  14   0  19   -0.25    0.36
 -14   0 -19    0.30    0.63
 -14   0 -19   -0.29    0.37
  14   0  18   79.61    2.86
  14   0  18   73.31    2.42
 -14   0 -18   77.50    2.57
 -14   0 -18   71.80    2.74
  14   0  17   -0.36    0.39
  14   0  17    0.25    0.49
 -14   0 -17    0.10    0.59
 -14   0 -17   -0.76    0.37
  14   0  16    4.03    0.54
  14   0  16    3.46    0.42
 -14   0 -16    3.54    0.44
 -14   0 -16    3.85    0.63
  14   0  15   -0.32    0.42
  14   0  15   -0.73    0.37
 -14   0 -15   -1.02    0.58
 -14   0 -15    0.07    0.47
  14   0  14  378.75   11.55
  14   0  14  364.02   11.18
 -14   0 -14  391.63   12.01
 -14   0 -14  383.33   11.84
  14   0  13   -0.69    0.44
  14   0  13    0.47    0.46
 -14   0 -13   -0.98    0.63
 -14   0 -13    0.47    0.59
  14   0  12   62.49    2.17
  14   0  12   61.98    2.12
 -14   0 -12   65.62    2.34
 -14   0 -12   62.54    2.22
  14   0  11   -0.22    0.39
  14   0  11    0.32    0.44
 -14   0 -11    0.10    0.54
 -14   0 -11   -0.47    0.54
  14   0  10    1.00    0.51
  14   0  10    1.25    0.41
 -14   0 -10    1.54    0.58
 -14   0 -10    1.41    0.58
  14   0   9   -0.08    0.39
  14   0   9   -0.69    0.53
 -14   0  -9   -0.12    0.54
 -14   0  -9   -0.17    0.58
  14   0   8   17.36    0.83
  14   0   8   18.18    1.07
 -14   0  -8   17.09    0.98
 -14   0  -8   20.43    1.22
  14   0   7    0.32    0.58
  14   0   7    0.25    0.44
 -14   0  -7    0.25    0.61
 -14   0  -7   -0.32    0.58
  14   0   6  122.03    4.23
  14   0   6  107.97    3.49
  14   0   5   -0.14    0.66
  14   0   5   -0.49    0.49
 -14   0  -5    1.17    0.73
 -14   0  -5    0.81    0.64
  14   0   3   -0.53    0.53
  14   0   3    1.02    0.76
 -14   0  -3    0.73    0.66
  14   0   2    1.25    0.51
  14   0   2    0.78    0.80
 -14   0  -2    1.24    0.71
 -14   0  -2    0.08    0.64
  14   0   1    0.25    0.53
  14   0   1    0.27    0.83
 -14   0  -1    0.80    0.71
 -14   0  -1    1.05    0.66
  14   0  -1   -1.15    0.88
  14   0  -1    0.24    0.59
 -14   0   1    0.19    0.73
 -14   0   1    0.78    0.71
  14   0  -2   86.22    3.37
  14   0  -2   84.30    2.93
 -14   0   2   80.54    2.90
 -14   0   2   88.83    3.34
  14   0  -3    0.59    0.61
  14   0  -3   -0.22    0.95
 -14   0   3    0.61    0.73
 -14   0   3    0.30    0.75
 -14   0   4   16.79    1.25
 -14   0   4   14.58    1.07
  14   0  -5   -0.56    0.61
  14   0  -5    0.05    0.91
 -14   0   5   -0.51    0.69
 -14   0   5    0.29    0.69
  14   0  -6    0.61    0.64
  14   0  -6    0.78    0.93
 -14   0   6    1.25    0.73
 -14   0   6    0.37    0.71
  14   0  -7   -0.20    0.64
 -14   0   7    0.19    0.71
  14   0  -8  101.45    3.54
 -14   0   8  103.65    3.71
  14   0  -9   -0.51    1.12
  14   0  -9   -1.47    0.78
 -14   0   9    0.46    0.85
 -14   0   9   -0.56    0.86
  14   0 -10  791.89   24.58
  14   0 -10  710.42   21.77
 -14   0  10  739.55   22.73
 -14   0  10  758.01   23.36
  14   0 -11   -1.24    1.17
  14   0 -11   -0.91    0.83
 -14   0  11    1.24    0.91
 -14   0  11   -1.81    0.88
  14   0 -12  240.87    8.18
  14   0 -12  241.55    7.83
 -14   0  12  252.05    8.28
 -14   0  12  227.83    7.54
  14   0 -13    0.25    1.05
 -14   0  13    0.05    0.80
  14   0 -14   12.77    1.46
 -14   0  14   10.77    1.13
 -14   0  14   11.59    1.29
  14   0 -15   -0.41    0.81
  14   0 -15    0.68    1.05
 -14   0  15   -1.54    0.80
 -14   0  15    0.75    0.78
  14   0 -16   12.84    1.20
  14   0 -16   11.79    1.47
 -14   0  16   11.37    1.13
 -14   0  16   13.97    1.29
  14   0 -17   -0.25    0.85
  14   0 -17   -1.19    1.15
 -14   0  17    1.27    0.91
 -14   0  17    0.58    0.76
  14   0 -18   57.08    3.00
  14   0 -18   55.58    2.54
 -14   0  18   54.81    2.63
 -14   0  18   58.71    2.66
  14   0 -19   -1.56    1.10
  14   0 -19   -0.14    0.91
 -14   0  19   -1.37    0.91
 -14   0  19   -0.29    0.85
  14   0 -20  100.52    4.47
  14   0 -20  110.12    4.22
 -14   0  20   97.53    3.96
 -14   0  20  109.65    4.27
  14   0 -21    0.41    1.24
  14   0 -21    0.41    0.90
 -14   0  21    1.10    0.93
 -14   0  21   -0.95    0.88
  14   0 -22   11.16    1.66
  14   0 -22   11.18    1.27
 -14   0  22   10.94    1.34
 -14   0  22    9.82    1.25
  14   0 -23   -0.17    0.93
  14   0 -23    0.71    1.29
 -14   0  23   -1.24    0.90
 -14   0  23   -0.73    0.98
  14   0 -24   30.66    2.52
  14   0 -24   35.76    2.19
 -14   0  24   33.34    2.17
 -14   0  24   38.32    2.35
  14   0 -25    0.69    1.03
  14   0 -25    0.91    1.36
 -14   0  25    0.00    0.95
 -14   0  25    0.71    1.10
  14   0 -26    9.82    1.83
  14   0 -26   13.79    1.49
 -14   0  26   16.85    1.69
 -14   0  26   13.70    1.51
  14   0 -27   -0.69    1.00
  14   0 -27   -0.54    1.37
 -14   0  27   -0.20    0.98
 -14   0  27    0.59    1.13
  14   0 -28    0.80    1.00
  14   0 -28    1.30    1.46
 -14   0  28   -0.53    1.02
 -14   0  28    1.54    1.13
  14   0 -29    0.00    0.98
 -14   0  29   -1.08    1.08
  14   0 -30   -0.53    1.56
  14   0 -30    1.80    1.05
 -14   0  30    0.76    1.13
 -14   0  30    1.36    1.12
  14   0 -31   -1.46    1.02
  14   0 -31    0.47    1.42
 -14   0  31   -1.56    1.05
 -14   0  31    1.46    1.17
  14   0 -32   -1.54    1.10
  14   0 -32    0.53    1.44
 -14   0  32   -0.44    1.25
 -14   0  32    1.68    1.10
  14   0 -33   -1.00    1.42
 -14   0  33   -1.59    1.05
  14   0 -34    3.30    1.32
  14   0 -34    3.24    1.69
 -14   0  34    5.98    1.39
 -14   0  34    4.49    1.47
  14   0 -35   -0.24    1.56
  14   0 -35   -1.54    1.19
 -14   0  35    0.95    1.15
 -14   0  35   -1.78    1.27
  14   0 -36    2.35    1.74
  14   0 -36   -0.39    1.30
 -14   0  36    1.36    1.25
 -14   0  36    1.36    1.41
  14   0 -37   -1.10    1.30
  14   0 -37   -0.08    1.64
 -14   0  37    1.54    1.44
 -14   0  37   -2.49    1.19
  14   0 -38    0.95    1.46
  14   0 -38    1.54    1.78
 -14   0  38    0.00    1.34
 -14   0  38    0.90    1.54
  14   0 -39   -0.90    1.73
  14   0 -39    0.73    1.32
 -14   0  39   -0.95    1.44
 -14   0  39    2.34    1.30
  14   0 -40   -2.59    1.69
  14   0 -40    0.46    1.37
 -14   0  40   -0.41    1.27
 -14   0  40   -0.29    1.52
  14   0 -41   -0.46    1.66
  14   0 -41    0.27    1.39
 -14   0  41    2.56    1.63
 -14   0  41   -0.54    1.29
  14   0 -42    0.42    1.63
  14   0 -42    0.02    1.44
 -14   0  42   -0.56    1.29
 -14   0  42   -0.42    1.58
  14   0 -43    0.00    1.52
 -14   0  43   -3.59    1.56
  14   0 -44    0.03    1.58
  14   0 -44    1.49    1.74
 -14   0  44   -1.19    1.52
 -14   0  44    3.79    1.78
  14   0 -45   -2.12    1.56
  14   0 -45    1.30    1.63
 -14   0  45    0.56    1.68
 -14   0  45   -0.10    1.39
 -14   0  46   -0.12    1.30
  14   0 -47   -3.71    1.71
  14   0 -47   -1.78    1.66
 -14   0  47   -0.41    1.80
 -14   0  47   -1.30    1.37
  14   0 -48    0.59    1.93
  14   0 -48   -0.53    1.68
  14   0 -49    1.29    1.69
  14   0 -49   -1.83    1.85
 -14   0  49    1.61    1.44
 -14   0  49   -4.00    1.83
  14   0 -50   -2.71    1.85
  14   0 -50   -2.12    1.64
 -14   0  50    1.52    1.49
 -14   0  50    0.05    1.86
  14   0 -51   -2.79    1.64
  14   0 -51    1.19    1.90
 -14   0  51    3.18    1.90
 -14   0  51    1.08    1.54
  14   0 -52   -0.59    1.88
  14   0 -52   -1.32    1.69
 -14   0  52   -0.22    1.52
 -14   0  52   -1.05    1.85
  14   0 -53    0.56    1.81
 -14   0  53    0.66    1.91
  15   0  53   -0.76    1.00
  15   0  52   -0.10    0.97
  15   0  52    1.17    1.66
 -15   0 -52   -0.95    1.17
 -15   0 -52    0.85    1.63
  15   0  51    0.63    1.05
  15   0  51    0.68    1.52
 -15   0 -51   -1.10    1.61
 -15   0 -51    1.49    1.15
  15   0  50    0.80    1.42
  15   0  50   -2.08    1.07
 -15   0 -50    1.66    1.59
 -15   0 -50   -1.73    1.07
  15   0  49   -1.07    1.32
  15   0  49    0.30    1.08
 -15   0 -49   -0.32    1.51
 -15   0 -49    0.08    1.07
  15   0  48   -0.76    1.08
  15   0  48    0.66    1.36
 -15   0 -48   -0.19    1.49
 -15   0 -48   -0.49    1.13
  15   0  47   -0.46    1.29
  15   0  47    0.78    1.13
 -15   0 -47   -0.64    1.41
 -15   0 -47    1.56    1.17
  15   0  46   -0.02    1.10
  15   0  46    2.15    1.30
 -15   0 -46   -3.13    1.30
 -15   0 -46   -0.49    1.13
  15   0  45    0.07    1.20
  15   0  45   -1.17    1.12
 -15   0 -45   -1.74    1.37
 -15   0 -45    2.10    1.15
  15   0  44   -0.81    1.13
  15   0  44    0.59    1.13
 -15   0 -44   -0.32    1.34
 -15   0 -44    0.78    1.10
  15   0  43   -0.12    1.12
 -15   0 -43   -1.07    1.37
  15   0  42    1.24    1.29
 -15   0 -42    0.22    1.51
  15   0  41   -0.54    1.22
  15   0  41    0.32    1.12
 -15   0 -41   -0.91    1.30
 -15   0 -41   -2.20    1.12
  15   0  40   -0.75    1.29
  15   0  40    0.80    1.10
 -15   0 -40    0.75    1.30
 -15   0 -40    0.81    1.27
  15   0  39   -1.32    0.81
  15   0  39   -0.17    1.20
 -15   0 -39   -0.41    1.13
 -15   0 -39   -1.90    1.07
  15   0  38    1.37    1.30
 -15   0 -38    3.27    1.22
  15   0  37    1.41    1.25
 -15   0 -37    1.71    1.12
  15   0  36    0.58    1.15
  15   0  36   -0.30    0.78
 -15   0 -36   -1.47    0.93
 -15   0 -36   -0.59    1.05
  15   0  35    1.07    0.73
  15   0  35    0.59    1.12
 -15   0 -35    0.12    1.05
 -15   0 -35    0.63    0.93
  15   0  34   -0.15    1.10
  15   0  34    0.34    0.71
 -15   0 -34   -0.19    1.02
 -15   0 -34   -0.08    0.86
  15   0  33    0.86    0.69
  15   0  33   -0.78    1.07
 -15   0 -33    0.22    0.98
 -15   0 -33    0.59    0.85
  15   0  32    2.12    0.69
  15   0  32   -0.07    1.08
 -15   0 -32    2.34    0.86
 -15   0 -32    0.80    1.02
  15   0  31   -0.37    0.58
  15   0  31    0.80    0.98
 -15   0 -31    0.83    0.90
 -15   0 -31   -0.46    0.71
  15   0  30    1.17    0.97
  15   0  30    3.44    0.63
 -15   0 -30    1.86    0.98
 -15   0 -30    1.59    0.75
  15   0  29   -1.13    0.54
  15   0  29   -0.71    0.88
 -15   0 -29   -0.95    0.66
 -15   0 -29    1.07    0.90
  15   0  28    9.71    0.86
  15   0  28    7.15    1.39
  15   0  27   -0.80    0.83
  15   0  27    0.44    0.47
  15   0  26    0.15    0.78
  15   0  26   -0.25    0.44
 -15   0 -26    0.15    0.53
 -15   0 -26   -0.27    0.78
  15   0  25    0.20    0.44
  15   0  25    0.37    0.78
 -15   0 -25    0.32    0.56
 -15   0 -25    0.25    0.78
  15   0  24    7.00    0.97
  15   0  24    8.45    0.64
 -15   0 -24    6.49    1.00
 -15   0 -24    8.08    0.69
  15   0  23   -0.76    0.39
  15   0  23    0.81    0.69
 -15   0 -23   -0.32    0.44
 -15   0 -23   -1.22    0.71
  15   0  22    2.98    0.59
  15   0  22    3.27    0.44
 -15   0 -22    4.32    0.53
 -15   0 -22    3.46    0.78
  15   0  21    0.00    0.36
  15   0  21   -0.68    0.53
 -15   0 -21    0.10    0.41
 -15   0 -21    0.51    0.66
  15   0  20   25.65    1.25
  15   0  20   27.20    1.07
 -15   0 -20   21.90    1.27
 -15   0 -20   22.48    0.98
  15   0  19   -0.66    0.49
  15   0  19   -0.19    0.32
 -15   0 -19    0.54    0.64
 -15   0 -19   -0.20    0.37
  15   0  18   25.14    1.12
  15   0  18   24.54    0.95
 -15   0 -18   25.51    1.24
 -15   0 -18   25.88    1.02
  15   0  17    0.25    0.30
  15   0  17   -0.17    0.41
 -15   0 -17    0.08    0.54
 -15   0 -17   -0.27    0.34
  15   0  16    2.08    0.44
  15   0  16    1.00    0.32
 -15   0 -16    1.93    0.41
 -15   0 -16    2.93    0.58
  15   0  15    0.12    0.34
  15   0  15   -0.47    0.37
 -15   0 -15    0.12    0.44
 -15   0 -15    0.00    0.49
  15   0  14  168.00    5.23
  15   0  14  163.83    5.12
 -15   0 -14  171.93    5.44
 -15   0 -14  166.42    5.25
  15   0  13   -0.05    0.37
  15   0  13    0.53    0.41
 -15   0 -13   -0.73    0.49
 -15   0 -13   -0.97    0.53
  15   0  12    1.71    0.47
  15   0  12    2.13    0.41
 -15   0 -12    2.64    0.53
 -15   0 -12    0.78    0.58
  15   0  11    0.14    0.39
  15   0  11    1.42    0.51
 -15   0 -11    0.64    0.58
 -15   0 -11   -0.81    0.54
  15   0  10   18.62    1.03
  15   0  10   16.28    0.80
 -15   0 -10   19.01    1.13
 -15   0 -10   15.31    0.91
  15   0   9   -0.14    0.56
  15   0   9    0.07    0.42
 -15   0  -9   -0.17    0.56
 -15   0  -9   -0.88    0.59
  15   0   7   -1.10    0.58
  15   0   7   -0.15    0.46
 -15   0  -7   -0.93    0.61
 -15   0  -7    0.05    0.66
  15   0   5    0.64    0.71
  15   0   5   -0.24    0.53
 -15   0  -5    0.63    0.64
 -15   0  -5    1.03    0.75
  15   0   3   -0.17    0.71
  15   0   3   -0.73    0.53
 -15   0  -3    0.08    0.64
 -15   0  -3   -0.27    0.73
  15   0   2   46.99    2.22
  15   0   2   40.91    1.61
 -15   0  -2   44.35    2.05
 -15   0  -2   38.69    1.63
  15   0   1    0.42    0.85
  15   0   1    0.25    0.53
 -15   0  -1   -0.46    0.64
 -15   0  -1    0.17    0.71
  15   0   0   11.04    1.20
  15   0   0    7.81    0.75
 -15   0   0   10.20    1.05
 -15   0   0    8.98    0.86
  15   0  -1    1.98    0.90
  15   0  -1    0.54    0.58
 -15   0   1   -1.25    0.68
 -15   0   1    1.10    0.75
  15   0  -3   -0.03    0.63
  15   0  -3    1.91    1.02
 -15   0   3    0.76    0.75
 -15   0   3    0.90    0.81
  15   0  -4  161.97    5.69
  15   0  -4  147.59    4.86
  15   0  -5   -1.07    1.07
  15   0  -5   -0.95    0.69
 -15   0   5   -0.30    0.78
 -15   0   5   -0.22    0.88
  15   0  -6  417.03   12.92
 -15   0   6  418.56   13.08
  15   0  -7   -0.19    0.71
 -15   0   7    0.32    0.78
  15   0  -8   37.35    2.17
  15   0  -8   37.40    1.71
  15   0  -9   -0.22    1.05
  15   0  -9   -0.66    0.71
 -15   0   9   -1.19    0.75
 -15   0   9   -0.20    0.76
  15   0 -10  124.45    4.30
  15   0 -10  123.92    4.79
 -15   0  10  139.34    4.98
 -15   0  10  127.36    4.49
  15   0 -11   -0.64    1.05
 -15   0  11   -0.12    0.80
  15   0 -12   10.38    1.34
 -15   0  12    8.03    1.05
  15   0 -13   -1.63    0.80
  15   0 -13    0.66    1.00
 -15   0  13   -0.58    0.80
 -15   0  13    0.12    0.75
  15   0 -14   -0.10    0.80
  15   0 -14    1.13    1.10
 -15   0  14    0.66    0.80
 -15   0  14    1.12    0.86
  15   0 -15    0.61    0.86
  15   0 -15    0.42    1.17
 -15   0  15   -1.03    0.81
 -15   0  15    0.97    0.90
  15   0 -16   45.79    2.64
  15   0 -16   54.37    2.49
 -15   0  16   51.88    2.52
 -15   0  16   51.80    2.49
  15   0 -17   -1.02    1.08
  15   0 -17    0.08    0.83
 -15   0  17    0.07    0.90
 -15   0  17   -0.05    0.83
 -15   0  18   43.74    2.30
 -15   0  18   42.23    2.24
  15   0 -19   -0.66    1.19
  15   0 -19    0.22    0.93
 -15   0  19   -0.05    0.88
 -15   0  19    1.59    0.88
  15   0 -20   47.97    2.41
  15   0 -20   47.65    2.81
 -15   0  20   47.31    2.44
 -15   0  20   46.95    2.46
  15   0 -21   -1.39    1.20
  15   0 -21    0.46    0.78
 -15   0  21    0.47    0.83
 -15   0  21    0.30    0.90
  15   0 -22   22.14    1.54
  15   0 -22   19.55    2.03
 -15   0  22   17.73    1.54
 -15   0  22   22.63    1.71
  15   0 -23    1.08    0.81
  15   0 -23    0.46    1.30
 -15   0  23   -0.73    0.88
 -15   0  23   -0.02    0.97
  15   0 -24    6.20    1.56
  15   0 -24    3.76    1.17
 -15   0  24    3.79    1.08
 -15   0  24    4.79    1.15
  15   0 -25   -0.15    1.03
  15   0 -25   -3.88    1.39
 -15   0  25    0.30    1.00
 -15   0  25   -1.07    1.10
  15   0 -26    1.68    1.49
  15   0 -26    0.86    1.10
 -15   0  26   -0.07    1.00
 -15   0  26    0.63    1.20
  15   0 -27   -0.17    1.00
  15   0 -27   -2.61    1.46
 -15   0  27   -0.49    1.10
 -15   0  27   -0.19    1.03
  15   0 -28    9.27    1.36
 -15   0  28    7.20    1.46
  15   0 -29    2.51    1.61
  15   0 -29   -1.46    1.10
 -15   0  29   -2.79    1.25
 -15   0  29   -1.61    1.19
  15   0 -30   18.56    2.44
  15   0 -30   20.41    1.93
 -15   0  30   19.06    2.05
 -15   0  30   18.87    2.08
  15   0 -31   -2.02    1.17
  15   0 -31    0.58    1.46
 -15   0  31   -1.00    1.10
 -15   0  31   -2.76    1.34
  15   0 -32    7.79    1.93
 -15   0  32    9.69    1.58
  15   0 -33    2.02    1.20
  15   0 -33    0.29    1.61
 -15   0  33    0.76    1.24
 -15   0  33   -1.86    1.25
  15   0 -34    2.52    1.71
  15   0 -34    1.52    1.30
 -15   0  34    1.80    1.34
 -15   0  34    4.12    1.42
  15   0 -35    0.19    1.61
  15   0 -35   -1.24    1.22
 -15   0  35    1.80    1.22
 -15   0  35    0.49    1.36
  15   0 -36    4.03    1.90
  15   0 -36    1.88    1.44
 -15   0  36    0.97    1.39
 -15   0  36    4.90    1.61
  15   0 -37   -0.24    1.29
  15   0 -37    0.76    1.68
 -15   0  37   -0.85    1.20
 -15   0  37   -1.22    1.41
  15   0 -38    3.88    1.83
  15   0 -38    0.15    1.41
 -15   0  38    2.22    1.58
 -15   0  38    1.54    1.37
  15   0 -39    0.81    1.37
  15   0 -39   -0.05    1.71
 -15   0  39   -3.17    1.51
 -15   0  39    0.97    1.27
  15   0 -40   -1.44    1.66
  15   0 -40    2.13    1.44
 -15   0  40    0.83    1.32
 -15   0  40    1.47    1.58
  15   0 -41   -2.30    1.58
  15   0 -41   -1.25    1.42
 -15   0  41   -0.73    1.54
 -15   0  41   -1.36    1.25
  15   0 -42   -3.57    1.46
 -15   0  42   -1.13    1.61
  15   0 -43   -0.51    1.69
  15   0 -43   -1.68    1.49
 -15   0  43   -3.57    1.36
 -15   0  43   -0.76    1.66
  15   0 -44   -0.32    1.76
  15   0 -44   -0.22    1.83
 -15   0  44    2.34    1.88
 -15   0  44    4.39    1.58
  15   0 -45    0.71    1.58
 -15   0  45   -0.37    1.30
  15   0 -46    2.29    1.66
  15   0 -46   -1.03    1.64
 -15   0  46   -0.30    1.36
 -15   0  46   -1.34    1.73
  15   0 -47   -4.29    1.78
  15   0 -47   -1.81    1.61
 -15   0  47   -0.29    1.86
 -15   0  47    0.56    1.36
  15   0 -48   -1.27    1.66
  15   0 -48   -3.24    1.86
 -15   0  48    2.05    1.47
 -15   0  48   -1.61    1.80
  15   0 -49   -1.80    2.02
  15   0 -49    0.07    1.74
 -15   0  49   -1.85    1.90
 -15   0  49   -2.52    1.54
 -15   0  50   -2.10    1.56
 -15   0  50   -1.25    1.93
  15   0 -51   -2.42    1.64
  15   0 -51   -0.97    1.93
  15   0 -52   -2.47    1.83
 -15   0  52   -2.56    1.88
 -16   0 -51   -1.05    1.07
 -16   0 -50    0.69    1.19
 -16   0 -50    0.47    1.29
  16   0  49   -1.54    1.12
  16   0  49   -0.63    1.12
 -16   0 -49   -1.03    1.10
 -16   0 -49   -0.22    1.27
  16   0  48   -0.36    1.15
 -16   0 -48   -0.41    1.13
 -16   0 -48   -2.00    1.25
  16   0  47   -1.22    1.08
  16   0  47    1.02    1.15
 -16   0 -47    3.07    1.25
 -16   0 -47    2.19    1.15
  16   0  46    1.59    1.17
  16   0  46    0.14    1.00
 -16   0 -46   -0.32    1.20
 -16   0 -46   -0.91    1.10
  16   0  45   -0.90    0.97
 -16   0 -45    1.00    1.17
  16   0  44    0.24    1.03
  16   0  44    0.10    1.25
 -16   0 -44    1.95    1.27
  16   0  43    1.12    1.22
  16   0  43   -0.39    0.93
 -16   0 -43   -1.20    1.12
 -16   0 -43    1.66    1.24
  16   0  42   -1.29    1.24
  16   0  42   -1.05    0.93
 -16   0 -42   -0.24    1.15
 -16   0 -42   -1.12    1.13
  16   0  41   -0.10    1.25
  16   0  41   -0.63    0.85
 -16   0 -41    0.07    1.10
 -16   0 -41    0.93    1.22
  16   0  40   -0.95    1.22
 -16   0 -40    0.41    1.19
  16   0  39   -0.24    0.85
  16   0  39    1.76    1.20
 -16   0 -39    1.37    1.20
  16   0  38    2.86    1.46
  16   0  38    3.13    1.08
 -16   0 -38    2.46    1.42
 -16   0 -38    1.37    1.19
  16   0  37    0.76    0.83
  16   0  37    1.42    1.20
 -16   0 -37   -0.81    1.19
 -16   0 -37   -1.63    0.98
  16   0  36    0.20    0.80
  16   0  36    0.66    1.17
 -16   0 -36   -1.80    0.98
 -16   0 -36    0.02    1.15
  16   0  35    0.93    0.75
  16   0  35   -0.41    1.10
 -16   0 -35    0.03    1.07
 -16   0 -35   -0.27    0.86
  16   0  34    1.37    1.15
  16   0  34    0.56    0.73
 -16   0 -34    0.25    0.83
 -16   0 -34    0.63    1.07
  16   0  33    0.08    0.64
  16   0  33   -0.61    0.97
 -16   0 -33    2.03    0.98
 -16   0 -33   -0.14    0.80
  16   0  32   -0.02    0.97
  16   0  32    0.25    0.59
 -16   0 -32    0.03    0.76
 -16   0 -32   -0.85    0.90
  16   0  31    0.02    0.56
  16   0  31    0.20    0.90
 -16   0 -31    0.71    0.73
 -16   0 -31   -0.49    0.91
  16   0  30    0.15    0.86
  16   0  30   -0.81    0.54
 -16   0 -30   -0.25    0.86
 -16   0 -30   -0.02    0.66
  16   0  29   -0.42    0.83
  16   0  29   -0.27    0.51
 -16   0 -29    0.37    0.63
 -16   0 -29    0.64    0.85
  16   0  28    3.12    0.91
  16   0  28    2.98    0.54
 -16   0 -28    3.39    0.68
 -16   0 -28    1.91    0.91
  16   0  27    0.02    0.44
  16   0  27   -0.36    0.78
 -16   0 -27   -0.76    0.78
 -16   0 -27   -0.08    0.56
  16   0  26    2.12    0.51
  16   0  26    1.36    0.81
 -16   0 -26    2.71    0.59
 -16   0 -26    2.30    0.85
  16   0  25   -0.88    0.41
  16   0  25   -1.46    0.53
 -16   0 -25   -0.05    0.73
 -16   0 -25   -0.25    0.51
  16   0  24   36.15    1.37
  16   0  24   33.37    1.52
  16   0  23   -0.29    0.36
  16   0  23   -0.29    0.47
 -16   0 -23   -0.54    0.49
 -16   0 -23    1.00    0.66
  16   0  22    2.34    0.39
  16   0  22    3.07    0.54
 -16   0 -22    2.76    0.47
 -16   0 -22    1.47    0.66
  16   0  21    0.02    0.42
  16   0  21    0.25    0.32
 -16   0 -21    0.42    0.54
 -16   0 -21   -0.47    0.37
 -16   0 -19    0.03    0.49
 -16   0 -19    0.15    0.32
  16   0  18    3.47    0.34
  16   0  18    2.93    0.37
 -16   0 -18    2.96    0.37
 -16   0 -18    2.41    0.49
 -16   0 -17   -0.56    0.46
 -16   0 -17   -0.10    0.32
  16   0  16    3.02    0.37
  16   0  16    3.78    0.34
 -16   0 -16    2.98    0.42
 -16   0 -16    3.15    0.51
  16   0  15   -0.24    0.37
  16   0  15    0.08    0.34
 -16   0 -15    0.19    0.46
 -16   0 -15    0.44    0.51
  16   0  14  361.47   11.03
  16   0  14  358.43   10.94
 -16   0 -14  377.74   11.62
 -16   0 -14  369.77   11.35
  16   0  13   -0.46    0.46
  16   0  13   -0.76    0.39
 -16   0 -13   -0.12    0.54
 -16   0 -13    0.24    0.59
  16   0  12   43.06    1.52
  16   0  12   44.43    1.69
 -16   0 -12   48.83    1.95
 -16   0 -12   43.84    1.64
  16   0  11   -0.30    0.53
  16   0  11    0.05    0.41
 -16   0 -11    0.12    0.63
 -16   0 -11   -0.27    0.53
  16   0  10  352.50   10.99
  16   0  10  319.47    9.79
  16   0   9   -0.36    0.46
  16   0   9    0.10    0.61
 -16   0  -9   -0.93    0.68
 -16   0  -9   -0.86    0.53
  16   0   8   58.91    2.05
  16   0   8   63.30    2.49
  16   0   7    0.39    0.63
  16   0   7    0.25    0.47
 -16   0  -7   -0.19    0.68
 -16   0  -7   -0.19    0.61
  16   0   5    0.95    0.75
  16   0   5    0.32    0.54
 -16   0  -5    0.63    0.64
 -16   0  -5    1.12    0.76
  16   0   4   70.18    2.88
  16   0   4   65.20    2.30
  16   0   3    0.14    0.80
  16   0   3    0.83    0.58
 -16   0  -3   -0.32    0.68
 -16   0  -3    0.73    0.83
  16   0   1   -0.36    0.63
  16   0   1    0.58    0.93
 -16   0  -1   -0.42    0.76
 -16   0  -1   -0.81    0.73
  16   0   0  122.86    4.08
  16   0   0  139.37    5.06
  16   0  -1    0.54    0.90
  16   0  -1   -0.07    0.61
 -16   0   1   -0.68    0.71
 -16   0   1    0.07    0.71
  16   0  -2    9.54    0.85
  16   0  -2    9.82    1.25
 -16   0   2    6.17    0.98
 -16   0   2    7.72    0.90
  16   0  -3    0.59    1.00
  16   0  -3    0.14    0.63
 -16   0   3   -0.36    0.78
 -16   0   3   -1.07    0.71
  16   0  -4   -0.97    1.08
  16   0  -4    0.12    0.63
 -16   0   4    0.25    0.69
  16   0  -5    0.29    0.68
 -16   0   5   -0.58    0.71
  16   0  -6   27.07    2.02
  16   0  -6   32.03    1.54
 -16   0   6   32.22    1.64
 -16   0   6   26.92    1.73
  16   0  -7    1.12    0.71
  16   0  -7    0.10    1.00
 -16   0   7   -0.30    0.76
 -16   0   7   -0.05    0.81
  16   0  -8   28.12    1.95
  16   0  -8   27.10    1.49
 -16   0   8   29.52    1.64
 -16   0   8   28.10    1.74
  16   0  -9   -1.03    0.78
  16   0  -9    1.51    1.07
 -16   0   9   -0.97    0.78
 -16   0   9   -1.00    0.81
  16   0 -10  154.36    5.73
 -16   0  10  154.48    5.52
  16   0 -11   -0.07    1.05
 -16   0  11   -1.02    0.78
  16   0 -12    9.98    1.12
  16   0 -12   10.82    1.44
 -16   0  12    9.64    1.19
 -16   0  12   10.40    1.19
  16   0 -13   -0.47    0.88
  16   0 -13    1.42    1.17
 -16   0  13   -0.49    0.90
 -16   0  13   -0.73    0.86
  16   0 -14  184.29    6.25
  16   0 -14  166.19    6.20
 -16   0  14  164.49    5.84
 -16   0  14  174.81    6.08
  16   0 -15   -0.41    0.86
  16   0 -15   -0.19    1.12
 -16   0  15    0.42    0.86
 -16   0  15   -0.98    0.85
 -16   0  16   25.97    1.74
 -16   0  16   26.20    1.76
  16   0 -17   -0.34    0.76
  16   0 -17   -1.71    1.07
 -16   0  17   -1.07    0.83
 -16   0  17   -0.68    0.81
  16   0 -18    0.42    1.13
  16   0 -18    0.12    0.76
 -16   0  18    1.74    0.90
 -16   0  18    3.03    0.91
  16   0 -19    0.90    0.80
  16   0 -19   -0.63    1.08
 -16   0  19   -0.30    0.86
 -16   0  19    1.46    0.91
  16   0 -20   11.57    1.59
  16   0 -20   11.72    1.20
 -16   0  20   12.98    1.37
 -16   0  20   12.99    1.34
  16   0 -21   -0.63    1.20
  16   0 -21    0.29    0.81
 -16   0  21    0.41    0.88
 -16   0  21    0.86    0.90
  16   0 -22    1.00    0.85
  16   0 -22    0.29    1.19
 -16   0  22    0.03    0.91
 -16   0  22   -0.10    0.90
  16   0 -23   -1.59    1.30
  16   0 -23    0.49    0.86
 -16   0  23   -0.36    0.95
 -16   0  23    0.54    0.90
  16   0 -24   14.91    1.44
  16   0 -24   12.43    1.95
 -16   0  24   15.55    1.56
 -16   0  24   14.19    1.52
  16   0 -25    1.32    1.39
  16   0 -25   -0.61    0.83
 -16   0  25   -1.76    0.90
 -16   0  25   -0.49    1.00
  16   0 -26    0.20    1.02
 -16   0  26   -1.07    0.93
  16   0 -27   -2.00    1.00
 -16   0  27   -0.63    1.13
  16   0 -28    1.52    1.17
  16   0 -28    3.17    1.63
 -16   0  28    1.20    1.19
 -16   0  28    2.15    1.29
  16   0 -29   -0.19    1.12
  16   0 -29   -0.25    1.47
 -16   0  29   -0.95    1.07
 -16   0  29    1.12    1.24
  16   0 -30   -0.44    1.49
 -16   0  30   -0.46    1.13
  16   0 -31   -1.05    1.56
 -16   0  31   -0.83    1.15
  16   0 -32   -0.24    1.27
  16   0 -32    2.74    1.74
 -16   0  32    2.42    1.29
 -16   0  32    2.49    1.39
  16   0 -33   -0.08    1.29
  16   0 -33   -0.81    1.76
 -16   0  33    0.27    1.36
 -16   0  33   -1.76    1.27
  16   0 -34    4.44    1.51
  16   0 -34    2.05    1.90
 -16   0  34    3.34    1.46
 -16   0  34    3.27    1.54
  16   0 -35    2.69    1.68
  16   0 -35    1.22    1.29
 -16   0  35   -2.66    1.34
 -16   0  35   -0.36    1.19
  16   0 -36   -0.64    1.58
  16   0 -36    0.54    1.29
 -16   0  36    1.36    1.39
 -16   0  36    0.00    1.24
  16   0 -37   -0.95    1.36
  16   0 -37    1.15    1.71
 -16   0  37    2.64    1.54
 -16   0  37    0.53    1.22
  16   0 -38   -1.90    1.76
  16   0 -38   -0.42    1.47
 -16   0  38    1.69    1.39
 -16   0  38    1.27    1.64
  16   0 -39   -0.15    1.37
  16   0 -39   -0.19    1.63
 -16   0  39   -0.49    1.56
 -16   0  39    1.41    1.32
  16   0 -40   -2.02    1.61
  16   0 -40    0.98    1.44
 -16   0  40   -2.41    1.51
 -16   0  40    0.81    1.32
  16   0 -41    0.36    1.42
 -16   0  41    0.37    1.52
  16   0 -42    0.64    1.68
  16   0 -42    2.20    1.51
 -16   0  42    2.35    1.64
 -16   0  42    0.08    1.47
  16   0 -43   -2.10    1.61
  16   0 -43   -2.25    1.66
 -16   0  43    0.20    1.39
 -16   0  43    2.07    1.71
  16   0 -44    0.17    1.68
 -16   0  44    0.39    1.32
  16   0 -45   -1.24    1.68
  16   0 -45    0.08    1.66
 -16   0  45   -0.58    1.41
 -16   0  45   -1.88    1.80
  16   0 -46   -1.95    1.78
  16   0 -46   -1.44    1.64
 -16   0  46   -2.00    1.86
 -16   0  46    0.08    1.42
  16   0 -47    0.68    1.66
  16   0 -47   -3.00    1.73
 -16   0  47   -1.27    1.83
 -16   0  47   -2.22    1.39
  16   0 -48    1.76    1.69
  16   0 -48    1.76    1.85
 -16   0  48   -0.76    1.83
 -16   0  48    2.02    1.51
  16   0 -49    0.24    1.81
  16   0 -49   -0.42    1.63
 -16   0  49   -1.51    1.80
 -16   0  49   -1.39    1.51
  16   0 -50   -0.88    1.91
  16   0 -50    2.42    1.74
 -16   0  50   -1.03    1.61
 -16   0  50   -0.51    1.85
  16   0 -51    1.20    1.98
 -16   0  51   -0.42    1.86
 -17   0 -48   -1.08    1.19
 -17   0 -48    1.66    1.15
  17   0  47    0.49    1.03
 -17   0 -47   -0.20    1.22
  17   0  46    1.08    1.02
  17   0  46    1.49    1.00
 -17   0 -46   -0.24    1.20
 -17   0 -46    1.03    1.08
  17   0  45   -1.58    0.95
  17   0  45   -0.51    0.95
 -17   0 -45   -1.85    1.12
 -17   0 -45    0.69    1.13
  17   0  44    0.08    1.00
  17   0  44    0.75    0.97
 -17   0 -44    0.44    1.05
 -17   0 -44   -0.69    1.10
  17   0  43   -1.15    1.07
 -17   0 -43    0.19    1.12
  17   0  42    0.63    1.25
 -17   0 -42    2.15    1.29
  17   0  41   -1.20    1.08
  17   0  41   -0.32    0.88
 -17   0 -41    0.14    1.13
 -17   0 -41   -0.10    1.10
  17   0  40   -0.30    0.83
  17   0  40   -0.61    1.10
 -17   0 -40   -0.97    1.02
 -17   0 -40   -0.03    1.10
  17   0  39    1.80    1.10
  17   0  39    0.51    0.78
 -17   0 -39    0.14    1.12
 -17   0 -39   -0.95    0.97
  17   0  38   -0.03    1.10
  17   0  38    1.44    0.80
 -17   0 -38    0.39    1.15
 -17   0 -38   -1.20    0.97
  17   0  37   -0.58    1.07
  17   0  37    0.73    0.75
 -17   0 -37    0.61    0.93
 -17   0 -37   -2.30    1.07
  17   0  36    0.91    0.76
  17   0  36    0.17    1.05
 -17   0 -36    1.12    0.91
 -17   0 -36   -0.36    1.13
  17   0  35    0.12    0.68
  17   0  35    0.64    1.02
 -17   0 -35   -0.25    0.85
 -17   0 -35   -0.93    1.07
  17   0  34    1.61    0.71
  17   0  34    0.91    1.02
 -17   0 -34    0.93    0.85
 -17   0 -34    0.36    1.07
  17   0  33    0.53    0.63
  17   0  33    1.02    0.98
 -17   0 -33    0.08    0.80
 -17   0 -33    0.30    0.95
  17   0  32    1.34    1.03
  17   0  32    2.52    0.68
 -17   0 -32    2.98    1.03
 -17   0 -32    2.20    0.86
  17   0  31   -0.12    0.88
  17   0  31    0.36    0.56
 -17   0 -31    0.34    0.90
 -17   0 -31   -0.41    0.75
  17   0  30    2.78    0.91
  17   0  30    3.62    0.61
 -17   0 -30    3.88    0.76
 -17   0 -30    2.20    0.95
  17   0  29   -0.64    0.46
 -17   0 -29   -1.15    0.78
 -17   0 -29   -0.22    0.58
  17   0  28    1.30    0.46
  17   0  28    0.19    0.56
 -17   0 -28    0.75    0.75
 -17   0 -28    1.54    0.58
 -17   0 -27   -0.19    0.66
 -17   0 -27    0.08    0.51
  17   0  24    0.90    0.29
 -17   0 -22   24.17    0.93
 -17   0 -20    4.57    0.36
 -17   0 -19    0.00    0.25
 -17   0 -18   12.72    0.56
 -17   0 -16    3.44    0.39
 -17   0 -16    3.22    0.42
 -17   0 -15    0.29    0.42
 -17   0 -15    0.10    0.41
  17   0  14   10.59    0.58
  17   0  14   10.74    0.56
 -17   0 -14   10.40    0.64
 -17   0 -14   11.98    0.80
  17   0  13   -0.03    0.36
  17   0  13   -0.66    0.42
 -17   0 -13   -0.37    0.44
 -17   0 -13    0.22    0.54
  17   0  12   24.75    1.02
  17   0  12   24.90    1.15
 -17   0 -12   26.12    1.30
 -17   0 -12   24.70    1.10
  17   0  11    0.85    0.53
  17   0  11   -0.07    0.41
 -17   0 -11    0.51    0.63
 -17   0 -11   -0.69    0.49
  17   0  10    3.37    0.68
  17   0  10    1.98    0.46
 -17   0 -10    3.69    0.58
 -17   0 -10    3.64    0.75
  17   0   9    1.13    0.66
  17   0   9    0.41    0.47
 -17   0  -9    0.29    0.75
 -17   0  -9    0.88    0.56
  17   0   8  305.75    9.42
  17   0   8  340.98   10.81
  17   0   7    0.54    0.69
  17   0   7   -0.07    0.51
 -17   0  -7    0.24    0.75
 -17   0  -7    0.08    0.59
  17   0   6    2.37    0.56
  17   0   6    2.44    0.75
 -17   0  -6    3.18    0.61
 -17   0  -6    1.25    0.75
  17   0   5   -0.15    0.73
  17   0   5    0.20    0.54
 -17   0  -5    0.05    0.78
 -17   0  -5    0.46    0.58
  17   0   3   -0.14    0.58
  17   0   3    0.64    0.80
 -17   0  -3   -0.53    0.71
 -17   0  -3    0.54    0.88
  17   0   2   14.60    0.95
  17   0   2   18.04    1.42
 -17   0  -2   14.16    1.05
  17   0   1    0.68    0.93
  17   0   1    1.05    0.64
 -17   0  -1   -0.46    0.73
 -17   0  -1   -0.17    0.76
 -17   0   0  154.33    5.40
 -17   0   0  137.10    4.61
  17   0  -1    0.41    0.69
  17   0  -1    0.53    1.03
 -17   0   1   -0.34    0.78
 -17   0   1    0.03    0.81
  17   0  -3    0.42    0.71
 -17   0   3    1.78    0.78
  17   0  -4    8.03    0.88
 -17   0   4    7.10    0.95
  17   0  -5   -0.22    1.13
  17   0  -5   -0.25    0.75
 -17   0   5    1.90    0.93
 -17   0   5    0.07    0.81
  17   0  -6  232.06    8.00
  17   0  -6  229.69    7.39
 -17   0   6  234.94    7.89
 -17   0   6  242.56    7.88
  17   0  -7    0.29    0.80
  17   0  -7   -1.02    1.05
 -17   0   7    0.24    0.78
 -17   0   7   -1.34    0.83
  17   0  -8   -0.08    0.76
  17   0  -8    1.07    1.05
 -17   0   8   -1.02    0.73
 -17   0   8    0.80    0.88
  17   0  -9   -0.83    1.07
 -17   0   9   -0.39    0.85
  17   0 -10    4.05    1.20
 -17   0  10    3.49    0.98
  17   0 -11    0.19    1.07
  17   0 -11    0.90    0.73
 -17   0  11   -0.98    0.80
 -17   0  11   -0.59    0.78
  17   0 -12    1.90    1.15
  17   0 -12    3.05    0.81
 -17   0  12    3.22    0.91
 -17   0  12    3.20    0.91
  17   0 -13    0.68    1.07
  17   0 -13   -0.22    0.75
 -17   0  13    0.00    0.86
 -17   0  13   -0.20    0.86
  17   0 -14   56.73    2.49
  17   0 -14   47.63    2.81
 -17   0  14   60.44    2.71
 -17   0  14   53.32    2.68
  17   0 -15   -0.85    0.76
  17   0 -15    0.61    1.13
 -17   0  15   -0.39    0.88
 -17   0  15   -1.69    0.86
 -17   0  16   30.41    1.96
 -17   0  16   28.47    1.83
  17   0 -17   -0.68    0.76
  17   0 -17   -0.36    1.12
 -17   0  17   -1.10    0.85
 -17   0  17    0.12    0.86
  17   0 -18    2.95    1.25
  17   0 -18    5.10    0.93
 -17   0  18    4.39    1.00
 -17   0  18    3.00    0.98
  17   0 -19   -0.25    1.13
  17   0 -19   -0.27    0.80
 -17   0  19   -0.25    0.90
 -17   0  19   -0.44    0.85
  17   0 -20    7.49    1.47
  17   0 -20    8.30    1.10
 -17   0  20    8.05    1.24
 -17   0  20    6.59    1.17
  17   0 -21    0.58    1.15
  17   0 -21    0.47    0.85
 -17   0  21    1.68    0.93
 -17   0  21   -0.69    0.90
  17   0 -22    1.88    0.88
  17   0 -22    1.08    1.27
 -17   0  22    2.57    0.95
 -17   0  22    1.64    1.00
  17   0 -23   -0.47    0.78
  17   0 -23   -0.71    1.20
 -17   0  23    0.05    0.98
 -17   0  23   -0.05    0.95
  17   0 -24    1.25    0.83
  17   0 -24    0.63    1.24
 -17   0  24    0.44    0.93
 -17   0  24   -0.73    0.95
  17   0 -25    0.17    0.85
 -17   0  25    0.68    1.02
  17   0 -26    1.73    0.93
 -17   0  26    0.98    1.05
 -17   0  26    1.49    1.34
  17   0 -27    0.64    1.49
  17   0 -27   -0.90    1.05
 -17   0  27   -0.20    1.12
 -17   0  27    0.49    1.03
  17   0 -28    0.08    1.52
  17   0 -28   -0.24    1.12
 -17   0  28    1.17    1.19
 -17   0  28    1.29    1.12
  17   0 -29   -1.96    1.61
 -17   0  29   -0.14    1.20
  17   0 -30    4.49    1.68
  17   0 -30    8.62    2.12
 -17   0  30   11.59    1.86
 -17   0  30    8.62    1.71
  17   0 -31    0.44    1.66
  17   0 -31    0.91    1.20
 -17   0  31   -0.75    1.25
 -17   0  31    1.13    1.22
  17   0 -32    1.49    1.29
  17   0 -32    0.56    1.78
 -17   0  32    3.25    1.32
 -17   0  32   -0.47    1.34
  17   0 -33   -0.44    1.25
  17   0 -33    1.07    1.74
 -17   0  33   -1.36    1.30
 -17   0  33    0.68    1.25
  17   0 -34    1.96    1.68
  17   0 -34    1.27    1.32
 -17   0  34    1.61    1.39
 -17   0  34    0.97    1.25
  17   0 -35    0.20    1.66
  17   0 -35   -0.14    1.30
 -17   0  35    0.76    1.25
 -17   0  35   -1.13    1.37
  17   0 -36   -2.98    1.68
  17   0 -36   -1.22    1.39
 -17   0  36   -1.15    1.44
 -17   0  36    1.39    1.32
  17   0 -37    0.81    1.39
  17   0 -37    0.02    1.66
 -17   0  37    2.02    1.30
 -17   0  37   -1.51    1.49
  17   0 -38    1.96    1.85
  17   0 -38   -0.25    1.49
 -17   0  38    1.34    1.51
 -17   0  38    2.83    1.68
  17   0 -39    1.66    1.68
  17   0 -39   -0.97    1.39
 -17   0  39   -0.25    1.41
 -17   0  39   -0.27    1.58
  17   0 -40   -0.90    1.46
 -17   0  40    0.15    1.63
  17   0 -41   -0.25    1.58
  17   0 -41    0.91    1.42
 -17   0  41    2.41    1.61
 -17   0  41   -0.17    1.30
  17   0 -42   -2.07    1.69
  17   0 -42   -0.49    1.58
 -17   0  42    0.46    2.00
 -17   0  42    0.71    1.32
  17   0 -43   -0.41    1.61
  17   0 -43   -1.20    1.73
 -17   0  43    1.05    1.39
 -17   0  43   -3.15    1.78
  17   0 -44   -2.03    1.78
  17   0 -44    3.22    1.78
 -17   0  44    0.58    1.42
 -17   0  44    1.49    1.81
  17   0 -45   -2.19    1.78
  17   0 -45    2.41    1.69
 -17   0  45    1.34    1.41
 -17   0  45   -0.59    1.81
  17   0 -46    0.71    1.69
  17   0 -46    1.42    1.86
 -17   0  46    0.69    1.90
 -17   0  46    0.00    1.44
  17   0 -47   -2.54    1.76
  17   0 -47    1.91    1.76
 -17   0  47   -1.34    1.49
 -17   0  47   -1.07    1.80
  17   0 -48    0.12    1.66
  17   0 -48    0.20    1.74
 -17   0  48    4.27    1.90
 -17   0  48   -0.76    1.51
  17   0 -49    1.49    1.76
  17   0 -49    1.69    1.90
 -17   0  49    3.47    1.90
 -17   0  49    0.24    1.66
  17   0 -50    0.20    1.91
 -17   0  50    1.00    1.80
  18   0  45   -0.93    0.90
  18   0  44    1.17    1.02
 -18   0 -43    1.51    1.07
 -18   0 -42    0.68    1.08
 -18   0 -42    1.59    1.00
  18   0  41   -1.00    0.98
  18   0  41   -0.88    0.86
 -18   0 -41    0.30    1.07
 -18   0 -41    0.14    0.98
  18   0  40    3.40    0.93
 -18   0 -40    2.27    1.12
 -18   0 -40   -0.24    1.17
  18   0  39   -0.39    0.73
 -18   0 -39   -0.32    0.91
 -18   0 -39    0.03    1.05
  18   0  38    0.59    0.69
  18   0  38    0.10    0.95
 -18   0 -38    1.15    1.00
 -18   0 -38    0.83    0.90
  18   0  37    0.54    0.88
  18   0  37   -0.20    0.64
 -18   0 -37   -0.19    0.83
 -18   0 -37   -0.63    0.93
  18   0  36    1.64    0.68
  18   0  36    0.68    0.90
 -18   0 -36    0.05    0.85
 -18   0 -36   -0.63    0.88
  18   0  35   -1.29    0.80
  18   0  35   -1.41    0.59
  18   0  34   13.47    1.19
 -18   0 -16   56.95    1.88
  18   0  14   26.63    1.00
  18   0  14   28.15    1.07
 -18   0 -14   28.80    1.13
 -18   0 -14   29.96    1.29
  18   0  13    0.12    0.36
  18   0  13    0.51    0.44
 -18   0 -13   -0.27    0.44
 -18   0 -13    0.85    0.58
  18   0  12   75.41    2.64
  18   0  12   72.63    2.41
 -18   0 -12   72.50    2.69
 -18   0 -12   67.50    2.34
  18   0  11   -0.34    0.46
  18   0  11   -0.88    0.56
 -18   0 -11    1.29    0.71
 -18   0 -11    0.49    0.56
  18   0  10  341.15   10.72
  18   0  10  316.93    9.74
 -18   0 -10  323.36    9.99
 -18   0 -10  353.85   11.18
  18   0   9   -0.27    0.53
  18   0   9    0.07    0.69
 -18   0  -9   -0.20    0.75
 -18   0  -9   -1.30    0.61
  18   0   8  118.96    4.22
  18   0   8  107.36    3.52
 -18   0  -8  107.51    3.62
 -18   0  -8  119.62    4.32
  18   0   7    0.71    0.58
  18   0   7   -0.66    0.75
 -18   0  -7   -0.56    0.69
 -18   0  -7    0.24    0.83
  18   0   5   -1.13    0.61
  18   0   5    0.98    0.83
 -18   0  -5    0.27    0.91
 -18   0  -5   -0.58    0.73
  18   0   4    0.58    0.53
  18   0   4    0.98    0.83
 -18   0  -4   -0.24    0.64
 -18   0  -4   -1.00    0.83
  18   0   3   -0.14    0.85
  18   0   3    0.51    0.53
 -18   0  -3   -1.29    0.81
 -18   0  -3   -0.47    0.64
  18   0   2    0.19    0.63
  18   0   2   -0.03    0.83
 -18   0  -2    0.64    0.68
 -18   0  -2   -0.86    0.88
  18   0   1   -0.49    0.86
  18   0   1    0.20    0.64
 -18   0  -1   -0.10    0.66
 -18   0  -1   -0.14    0.75
  18   0   0    8.84    1.25
  18   0   0    9.16    0.86
 -18   0   0    9.40    1.10
 -18   0   0    7.84    0.90
  18   0  -1    0.07    0.69
  18   0  -1   -1.76    1.10
 -18   0   1    1.03    0.91
 -18   0   1    0.90    0.78
  18   0  -2  599.47   18.38
 -18   0   2  602.01   18.56
  18   0  -3    0.34    0.91
 -18   0   3    0.64    1.00
  18   0  -5   -0.12    1.36
  18   0  -5   -0.07    0.83
 -18   0   5    1.54    1.10
 -18   0   5    1.08    0.95
  18   0  -6    0.00    0.69
  18   0  -6   -0.32    1.13
 -18   0   6   -1.10    0.75
 -18   0   6    0.61    0.90
  18   0  -7   -1.68    1.07
  18   0  -7   -0.58    0.75
 -18   0   7   -0.19    0.88
 -18   0   7   -0.41    0.85
  18   0  -8   71.13    3.34
 -18   0   8   69.62    3.13
  18   0  -9   -0.27    1.12
  18   0  -9   -0.30    0.80
 -18   0   9   -1.59    0.88
 -18   0   9    1.07    0.83
  18   0 -10    3.71    1.25
  18   0 -10    6.91    0.95
 -18   0  10    4.84    0.98
 -18   0  10    5.74    1.15
  18   0 -11   -0.27    0.73
  18   0 -11   -0.80    1.07
 -18   0  11   -0.81    0.86
 -18   0  11    0.10    0.81
  18   0 -12   21.95    1.93
  18   0 -12   21.56    1.41
 -18   0  12   23.39    1.59
 -18   0  12   21.11    1.64
  18   0 -13    0.08    1.17
  18   0 -13   -0.39    0.83
 -18   0  13   -1.10    0.93
 -18   0  13    0.10    0.90
  18   0 -14  102.29    3.88
  18   0 -14   90.35    4.23
 -18   0  14   99.82    4.18
 -18   0  14  106.02    4.15
  18   0 -15   -0.76    0.85
  18   0 -15    2.52    1.34
 -18   0  15    1.08    1.03
 -18   0  15   -0.78    0.91
 -18   0  16   93.06    3.81
 -18   0  16   80.95    3.68
  18   0 -17   -0.81    1.25
  18   0 -17    0.49    0.88
 -18   0  17    0.12    0.93
 -18   0  17   -0.22    0.97
  18   0 -18   51.85    3.18
  18   0 -18   59.20    2.76
 -18   0  18   54.88    2.96
 -18   0  18   58.68    2.88
  18   0 -19   -0.98    1.25
  18   0 -19   -0.37    0.88
 -18   0  19    0.10    0.93
 -18   0  19   -1.37    0.98
  18   0 -20   16.09    1.41
  18   0 -20   12.15    1.80
 -18   0  20   15.80    1.51
 -18   0  20   11.35    1.47
  18   0 -21   -0.59    1.25
  18   0 -21    0.39    0.80
 -18   0  21    0.34    0.97
 -18   0  21    1.19    0.95
  18   0 -22    0.19    0.83
  18   0 -22    1.47    1.27
 -18   0  22    1.15    1.00
 -18   0  22    2.56    1.00
  18   0 -23   -1.93    0.78
  18   0 -23    0.17    1.30
 -18   0  23    1.03    1.05
 -18   0  23   -0.07    0.91
  18   0 -24    0.53    0.85
 -18   0  24    0.97    0.98
  18   0 -25   -1.42    1.41
  18   0 -25   -0.41    0.93
 -18   0  25    0.41    1.02
 -18   0  25   -1.30    1.10
  18   0 -26   11.32    1.42
  18   0 -26   11.37    2.00
 -18   0  26   12.86    1.74
 -18   0  26   13.50    1.66
  18   0 -27   -2.05    1.71
  18   0 -27   -1.76    1.10
 -18   0  27   -2.59    1.25
 -18   0  27    1.24    1.25
  18   0 -28   40.13    3.49
 -18   0  28   43.13    3.13
  18   0 -29   -2.69    1.27
  18   0 -29    1.41    1.66
 -18   0  29   -2.29    1.25
 -18   0  29   -0.10    1.15
  18   0 -30    6.00    1.54
  18   0 -30    3.27    1.88
 -18   0  30    4.56    1.49
 -18   0  30    5.73    1.64
  18   0 -31   -0.97    1.29
  18   0 -31   -3.35    1.64
 -18   0  31   -0.27    1.27
 -18   0  31    0.25    1.37
  18   0 -32    8.11    1.69
  18   0 -32    1.91    1.96
 -18   0  32    4.81    1.64
 -18   0  32    5.54    1.68
  18   0 -33    0.15    1.63
  18   0 -33   -1.13    1.25
 -18   0  33   -1.47    1.39
 -18   0  33    1.98    1.32
  18   0 -34   -2.81    1.56
  18   0 -34    1.91    1.32
 -18   0  34    0.30    1.41
 -18   0  34    0.54    1.25
  18   0 -35   -2.51    1.64
  18   0 -35    0.88    1.32
 -18   0  35    0.80    1.32
 -18   0  35    1.17    1.49
  18   0 -36    2.71    1.46
  18   0 -36    0.59    1.76
 -18   0  36    0.91    1.61
 -18   0  36    0.54    1.41
  18   0 -37   -0.05    1.49
  18   0 -37    0.78    1.85
 -18   0  37   -0.10    1.66
 -18   0  37   -1.34    1.41
  18   0 -38    3.74    1.88
  18   0 -38    2.73    2.27
 -18   0  38    1.80    2.03
 -18   0  38    2.54    1.91
  18   0 -39   -1.58    1.46
 -18   0  39   -1.88    1.54
  18   0 -40    0.49    1.56
  18   0 -40    0.44    1.63
 -18   0  40    1.59    1.29
 -18   0  40    0.41    1.63
  18   0 -41   -1.54    1.68
 -18   0  41    1.08    1.41
  18   0 -42   -0.59    1.78
  18   0 -42   -0.12    1.93
 -18   0  42    1.44    1.52
 -18   0  42   -0.44    2.08
  18   0 -43    0.78    1.80
  18   0 -43   -1.08    1.64
 -18   0  43   -1.66    1.32
 -18   0  43   -2.63    1.81
  18   0 -44    0.51    1.64
  18   0 -44   -0.14    1.76
 -18   0  44    0.63    1.36
 -18   0  44    0.30    1.90
  18   0 -45    0.97    1.66
  18   0 -45   -0.24    1.74
 -18   0  45    2.08    1.47
 -18   0  45   -2.61    1.80
  18   0 -46    0.03    1.74
  18   0 -46   -2.73    1.76
 -18   0  46   -2.03    1.71
 -18   0  46   -0.59    1.52
  18   0 -47   -1.20    1.68
  18   0 -47   -1.05    1.83
 -18   0  47    0.66    1.81
 -18   0  47   -0.12    1.49
  18   0 -48   -0.61    1.95
 -18   0  48   -1.86    1.83
  18   0 -49    3.90    1.96
 -18   0  49   -2.71    1.80
 -19   0 -43   -0.36    0.85
  19   0  39   -0.19    0.37
 -19   0 -15   -0.76    0.37
  19   0  13    0.07    0.42
  19   0  13    0.30    0.36
 -19   0 -13   -1.19    0.61
 -19   0 -13   -0.02    0.46
  19   0  12   85.83    2.96
  19   0  12   79.16    2.61
  19   0  11    0.00    0.42
  19   0  11   -0.07    0.58
 -19   0 -11    0.98    0.69
 -19   0 -11    0.34    0.53
  19   0  10    8.57    0.64
  19   0  10   11.52    0.97
 -19   0 -10   11.89    1.03
 -19   0 -10   11.08    0.81
  19   0   9   -0.02    0.46
  19   0   9    0.14    0.69
 -19   0  -9    0.37    0.58
 -19   0  -9   -0.44    0.75
  19   0   8   65.20    2.29
  19   0   8   72.21    2.88
 -19   0  -8   75.21    3.07
 -19   0  -8   67.52    2.47
  19   0   7    0.44    0.51
  19   0   7    0.71    0.73
 -19   0  -7   -0.34    0.59
 -19   0  -7    0.08    0.75
  19   0   6    9.33    1.05
  19   0   6    7.35    0.68
 -19   0  -6    7.59    0.80
 -19   0  -6    8.08    1.08
  19   0   5   -0.24    0.54
  19   0   5    1.56    0.83
 -19   0  -5   -0.64    0.64
 -19   0  -5    1.81    0.90
  19   0   4   73.79    2.63
  19   0   4   81.31    3.37
 -19   0  -4   73.99    2.74
 -19   0  -4   79.26    3.39
  19   0   3    0.73    0.91
  19   0   3   -0.07    0.63
 -19   0  -3    0.27    0.73
 -19   0  -3    1.74    0.98
 -19   0  -2  164.10    5.45
 -19   0  -2  183.11    6.56
  19   0   1    0.42    1.00
  19   0   1    0.39    0.66
 -19   0  -1    0.00    0.76
 -19   0   0  130.55    4.83
 -19   0   0  122.60    4.23
  19   0  -1   -0.15    0.76
 -19   0   1    8.79    1.03
  19   0  -3   -0.44    0.76
  19   0  -3   -1.30    1.20
 -19   0   3   -2.02    0.86
 -19   0   3   -0.59    0.95
  19   0  -4   15.91    1.12
  19   0  -4   13.33    1.59
 -19   0   4   17.36    1.52
 -19   0   4   13.09    1.17
  19   0  -5   -1.66    1.02
  19   0  -5   -0.03    0.68
 -19   0   5   -0.47    0.90
 -19   0   5   -1.54    0.73
  19   0  -6    1.24    1.15
 -19   0   6    0.00    0.88
  19   0  -7   -0.88    1.15
 -19   0   7    0.56    0.95
  19   0  -8    0.24    1.15
  19   0  -8    0.97    0.76
 -19   0   8   -0.22    0.90
 -19   0   8    0.97    0.85
  19   0  -9    0.98    1.27
  19   0  -9   -0.19    0.80
 -19   0   9   -0.64    0.86
 -19   0   9    0.85    1.00
  19   0 -10  202.25    7.39
  19   0 -10  210.38    6.98
 -19   0  10  211.57    7.44
 -19   0  10  211.40    7.17
  19   0 -11    2.51    1.36
  19   0 -11   -0.71    0.88
 -19   0  11   -1.24    1.03
 -19   0  11    0.63    1.00
 -19   0  12  142.57    5.51
 -19   0  12  148.18    5.35
  19   0 -13   -1.37    1.25
  19   0 -13   -0.17    0.81
 -19   0  13   -0.73    0.88
 -19   0  13   -0.08    1.00
  19   0 -14    1.08    0.81
  19   0 -14   -1.41    1.15
 -19   0  14    0.05    0.91
 -19   0  14    1.56    0.90
  19   0 -15    0.56    1.25
  19   0 -15   -1.85    0.78
 -19   0  15   -0.10    0.90
 -19   0  15    1.24    0.95
  19   0 -16   34.20    2.59
  19   0 -16   37.42    2.02
 -19   0  16   35.44    2.12
 -19   0  16   34.67    2.30
  19   0 -17    0.10    0.83
  19   0 -17    1.90    1.30
 -19   0  17   -1.07    0.95
 -19   0  17   -0.68    0.91
  19   0 -18    0.39    1.32
  19   0 -18    2.30    0.86
 -19   0  18    0.73    0.97
 -19   0  18    1.71    0.98
  19   0 -19    0.24    0.81
  19   0 -19   -0.12    1.27
 -19   0  19   -0.49    0.93
 -19   0  19    0.73    0.98
  19   0 -20   16.97    1.46
  19   0 -20   11.62    1.88
 -19   0  20   17.62    1.59
 -19   0  20   15.50    1.68
  19   0 -21   -1.63    1.42
  19   0 -21   -1.58    0.88
 -19   0  21    1.22    1.00
 -19   0  21   -0.30    1.05
 -19   0  22   18.90    1.76
  19   0 -23   -0.47    0.90
 -19   0  23    0.97    1.00
  19   0 -24    2.90    1.02
  19   0 -24    5.76    1.68
 -19   0  24    2.66    1.17
 -19   0  24    3.83    1.34
  19   0 -25   -1.61    0.91
  19   0 -25   -1.13    1.47
 -19   0  25    0.39    1.07
 -19   0  25   -0.27    1.13
  19   0 -26    7.11    1.56
  19   0 -26   12.45    2.02
 -19   0  26    6.86    1.81
 -19   0  26    7.54    1.58
  19   0 -27    2.52    1.59
 -19   0  27   -0.86    1.20
  19   0 -28    6.47    1.93
  19   0 -28    7.15    1.44
 -19   0  28    7.23    1.58
 -19   0  28    6.20    1.52
  19   0 -29    0.05    1.03
  19   0 -29    1.47    1.71
 -19   0  29    0.22    1.12
 -19   0  29    0.91    1.12
  19   0 -30    1.47    1.76
  19   0 -30    2.90    1.13
 -19   0  30    2.88    1.39
 -19   0  30    0.75    1.20
  19   0 -31    0.22    1.24
  19   0 -31    1.37    1.69
 -19   0  31   -1.03    1.10
 -19   0  31   -0.24    1.22
  19   0 -32   -0.69    1.25
  19   0 -32    1.41    1.64
 -19   0  32   -0.44    1.24
 -19   0  32   -0.97    1.36
  19   0 -33    1.51    1.71
  19   0 -33    0.93    1.29
 -19   0  33    0.10    1.29
 -19   0  33   -0.42    1.39
  19   0 -34    3.37    1.78
  19   0 -34    2.79    1.42
 -19   0  34   -0.17    1.56
 -19   0  34    1.42    1.41
  19   0 -35    0.98    1.47
  19   0 -35    3.64    1.76
 -19   0  35   -1.59    1.54
 -19   0  35    0.69    1.32
  19   0 -36    1.47    1.56
  19   0 -36    1.13    1.88
 -19   0  36    3.73    1.54
 -19   0  36    4.29    1.78
  19   0 -37    0.03    2.03
  19   0 -37    0.42    1.41
 -19   0  37   -1.66    1.56
  19   0 -38   -0.95    1.98
  19   0 -38    3.51    1.66
 -19   0  38   -0.91    1.59
 -19   0  38   -0.44    1.76
  19   0 -39    1.08    1.63
  19   0 -39    1.54    1.69
 -19   0  39    2.57    1.37
 -19   0  39   -0.44    1.63
  19   0 -40    2.25    1.83
 -19   0  40    3.88    1.49
  19   0 -41   -0.42    1.71
  19   0 -41    0.25    1.64
 -19   0  41   -0.51    1.85
 -19   0  41   -2.57    1.36
  19   0 -42   -0.63    1.74
  19   0 -42    2.12    1.68
 -19   0  42    0.19    1.88
 -19   0  42    0.51    1.39
  19   0 -43    0.42    1.74
  19   0 -43   -0.25    1.69
 -19   0  43   -0.59    1.41
 -19   0  43   -1.36    1.80
  19   0 -44    0.64    1.64
  19   0 -44   -1.20    1.78
  19   0 -45    0.02    1.71
  19   0 -45    1.17    1.83
 -19   0  45   -0.49    1.78
 -19   0  45   -1.54    1.47
  19   0 -46   -0.97    1.86
  19   0 -46    2.10    1.74
 -19   0  46    1.10    1.58
 -19   0  46    1.47    1.86
  19   0 -47   -0.69    1.91
 -19   0  47   -1.15    1.86
  19   0 -48    2.66    2.02
 -19   0  48   -0.91    1.93
 -20   0 -13    0.64    0.44
 -20   0 -13    1.15    0.61
 -20   0 -12    6.69    0.81
 -20   0 -12    5.32    0.58
  20   0  11   -0.17    0.56
  20   0  11   -0.29    0.44
 -20   0 -11    0.58    0.75
 -20   0 -11   -0.27    0.54
  20   0  10  106.70    3.79
  20   0  10  100.46    3.30
  20   0   9    0.25    0.73
  20   0   9   -0.68    0.51
 -20   0  -9   -1.32    0.61
 -20   0  -9   -0.64    0.83
  20   0   8   16.48    1.24
  20   0   8   14.14    0.86
 -20   0  -8   16.99    1.37
 -20   0  -8   14.03    0.98
  20   0   7    0.73    0.75
  20   0   7   -0.05    0.51
 -20   0  -7   -2.64    0.78
 -20   0  -7   -0.49    0.61
  20   0   6   23.54    1.54
  20   0   6   20.14    1.08
 -20   0  -6   21.12    1.22
 -20   0  -6   23.82    1.64
  20   0   5   -0.12    0.54
  20   0   5   -0.54    0.73
 -20   0  -5    0.66    0.66
 -20   0  -5    0.37    0.88
  20   0   4    6.56    1.08
  20   0   4    4.59    0.69
 -20   0  -4    7.05    1.12
 -20   0  -4    5.47    0.81
  20   0   3   -0.15    0.58
  20   0   3    0.27    0.86
 -20   0  -3    0.39    0.68
 -20   0  -3   -0.53    0.91
  20   0   2    3.79    1.02
  20   0   2    2.79    0.66
 -20   0  -2    1.52    1.02
 -20   0  -2    2.91    0.76
  20   0   1   -0.95    1.00
  20   0   1   -0.81    0.64
 -20   0  -1   -0.63    0.73
 -20   0  -1    1.00    1.07
  20   0   0   82.70    2.98
 -20   0   0   85.78    3.20
  20   0  -1   -0.53    0.68
 -20   0   1    1.20    0.80
 -20   0   1   -1.24    0.93
  20   0  -2    6.78    1.30
  20   0  -2    7.88    0.86
 -20   0   2    6.52    1.10
 -20   0   2    6.05    0.93
  20   0  -3   -0.78    1.13
  20   0  -3    0.63    0.69
 -20   0   3   -0.25    0.83
 -20   0   3   -0.47    0.76
  20   0  -4    1.52    1.15
  20   0  -4    1.52    0.69
 -20   0   4   -0.61    0.81
 -20   0   4    2.08    0.93
  20   0  -5   -0.63    1.10
 -20   0   5   -0.44    0.81
  20   0  -6    2.51    1.20
 -20   0   6    1.54    0.91
  20   0  -7    0.63    0.76
  20   0  -7    0.68    1.22
 -20   0   7   -0.64    0.97
 -20   0   7   -0.42    0.83
  20   0  -8   11.33    1.63
  20   0  -8   11.09    1.10
 -20   0   8    9.89    1.17
 -20   0   8   13.25    1.46
  20   0  -9    1.95    1.34
  20   0  -9   -0.14    0.83
 -20   0   9    0.20    0.93
 -20   0   9    0.76    1.05
  20   0 -10   87.08    4.15
  20   0 -10   97.77    3.68
 -20   0  10   95.48    3.79
 -20   0  10   87.30    3.86
  20   0 -11    0.12    0.81
  20   0 -11    0.86    1.24
 -20   0  11    0.54    1.03
 -20   0  11    0.20    0.91
  20   0 -12    7.35    1.54
  20   0 -12    9.64    1.08
 -20   0  12    8.71    1.20
 -20   0  12    7.64    1.30
  20   0 -13   -1.19    1.22
  20   0 -13    0.71    0.80
 -20   0  13    0.59    0.91
 -20   0  13   -0.58    1.00
  20   0 -14    6.34    1.02
  20   0 -14    4.54    1.46
 -20   0  14    4.34    1.20
 -20   0  14    4.20    1.10
  20   0 -15    0.29    1.32
  20   0 -15   -0.54    0.78
 -20   0  15   -0.83    0.97
 -20   0  15   -0.02    0.93
  20   0 -16    7.00    1.07
  20   0 -16    9.40    1.71
 -20   0  16    9.11    1.27
 -20   0  16    9.86    1.42
  20   0 -17    0.88    0.85
  20   0 -17    2.02    1.36
 -20   0  17    0.47    1.00
 -20   0  17    1.88    0.98
  20   0 -18    6.32    1.59
  20   0 -18    5.84    1.05
 -20   0  18    5.51    1.15
 -20   0  18    7.47    1.32
  20   0 -19   -1.58    1.29
  20   0 -19   -0.75    0.85
 -20   0  19   -0.41    1.02
 -20   0  19   -0.73    1.03
  20   0 -20   15.04    1.42
  20   0 -20   13.48    2.03
 -20   0  20   13.01    1.69
 -20   0  20   14.99    1.58
  20   0 -21    0.68    0.90
 -20   0  21   -0.34    1.03
  20   0 -22   -1.08    0.93
 -20   0  22    0.61    1.07
 -20   0  22    1.37    1.41
  20   0 -23   -1.36    1.46
  20   0 -23   -0.32    0.98
 -20   0  23   -0.54    1.10
 -20   0  23    0.22    1.12
  20   0 -24    9.18    2.00
  20   0 -24    8.32    1.37
 -20   0  24   11.16    1.73
 -20   0  24    9.11    1.58
  20   0 -25   -0.08    1.46
 -20   0  25   -0.42    1.17
  20   0 -26    4.20    1.64
  20   0 -26    1.34    1.27
 -20   0  26    1.25    1.29
 -20   0  26    2.83    1.30
  20   0 -27    0.78    1.61
  20   0 -27   -1.64    1.03
 -20   0  27    1.41    1.20
 -20   0  27   -2.02    1.22
  20   0 -28    5.84    1.93
  20   0 -28    5.73    1.37
 -20   0  28    6.27    1.64
 -20   0  28    6.10    1.52
  20   0 -29    1.68    1.56
  20   0 -29   -0.34    1.02
 -20   0  29    1.64    1.19
 -20   0  29   -0.71    1.19
  20   0 -30    4.08    1.86
  20   0 -30    0.64    1.12
 -20   0  30    0.69    1.30
 -20   0  30   -0.03    1.27
  20   0 -31   -0.47    1.03
  20   0 -31   -1.36    1.76
 -20   0  31   -0.86    1.25
 -20   0  31   -1.47    1.25
  20   0 -32    3.62    1.83
  20   0 -32    1.05    1.39
 -20   0  32    2.25    1.44
 -20   0  32   -0.59    1.27
  20   0 -33   -3.03    1.63
  20   0 -33   -1.86    1.39
 -20   0  33    0.36    1.32
 -20   0  33   -0.83    1.37
  20   0 -34   -1.74    1.44
  20   0 -34   -0.27    1.80
 -20   0  34   -2.03    1.41
 -20   0  34   -0.98    1.61
  20   0 -35   -2.30    1.71
  20   0 -35   -0.64    1.37
 -20   0  35   -0.51    1.54
 -20   0  35    0.03    1.36
  20   0 -36    0.66    1.51
 -20   0  36    1.10    1.63
  20   0 -37    0.32    1.74
  20   0 -37    1.52    1.61
 -20   0  37   -0.95    1.71
 -20   0  37    1.59    1.47
  20   0 -38   -0.15    1.76
  20   0 -38    0.36    1.83
 -20   0  38    1.10    1.51
 -20   0  38    0.30    1.83
  20   0 -39    1.83    1.71
 -20   0  39    2.61    1.37
  20   0 -40   -0.54    1.85
  20   0 -40    0.00    1.64
 -20   0  40    0.22    1.42
 -20   0  40    0.15    1.86
  20   0 -41    0.02    1.66
  20   0 -41    3.03    1.81
 -20   0  41    1.34    1.81
 -20   0  41    0.02    1.42
  20   0 -42   -0.41    1.68
  20   0 -42    5.18    1.83
 -20   0  42    0.24    1.54
 -20   0  42   -2.47    1.78
  20   0 -43    0.61    1.68
  20   0 -43   -0.27    1.71
 -20   0  43   -0.17    1.47
 -20   0  43   -3.39    1.80
  20   0 -44    1.64    1.69
  20   0 -44   -0.34    1.78
 -20   0  44    1.25    1.54
 -20   0  44    0.12    1.83
  20   0 -45    1.27    1.90
  20   0 -45   -2.00    1.63
 -20   0  45    0.19    1.49
 -20   0  45    0.41    1.83
  20   0 -46    0.37    1.98
 -20   0  46   -1.02    1.85
  20   0 -47   -1.69    1.95
 -20   0  47   -1.64    1.91
 -21   0 -14   18.62    0.81
  21   0  12   24.27    1.12
  21   0  12   26.27    1.07
 -21   0 -12   26.44    1.15
 -21   0 -12   26.73    1.41
  21   0  11   -0.07    0.59
  21   0  11    0.14    0.44
 -21   0 -11    0.15    0.51
 -21   0 -11   -0.29    0.71
  21   0  10   64.52    2.54
  21   0  10   60.29    2.13
 -21   0 -10   58.10    2.19
 -21   0 -10   64.01    2.71
  21   0   9   -0.41    0.53
  21   0   9   -1.12    0.71
 -21   0  -9    1.25    0.86
 -21   0  -9    1.29    0.63
 -21   0  -8    1.74    0.64
 -21   0  -8    1.34    0.90
  21   0   7   -0.76    0.75
  21   0   7    0.10    0.56
 -21   0  -7   -0.44    0.69
 -21   0  -7   -0.95    0.88
  21   0   6  101.46    3.96
  21   0   6   92.86    3.20
  21   0   5    1.36    0.86
  21   0   5    0.88    0.63
 -21   0  -5   -0.59    0.73
 -21   0  -5    0.44    0.93
  21   0   4    4.86    1.03
  21   0   4    3.22    0.71
 -21   0  -4    5.47    1.19
 -21   0  -4    4.66    0.85
  21   0   3    0.17    0.97
  21   0   3    0.44    0.68
 -21   0  -3    1.08    0.80
 -21   0  -3    0.25    1.07
  21   0   2  119.22    4.76
  21   0   2  111.81    3.83
 -21   0  -2  113.27    4.01
 -21   0  -2  120.91    4.93
  21   0   1   -0.88    0.69
 -21   0  -1   -0.34    0.78
  21   0   0   23.77    1.34
 -21   0   0   21.94    1.41
 -21   0   0   24.71    2.08
  21   0  -1   -0.91    1.07
  21   0  -1    0.20    0.69
 -21   0   1    0.32    0.78
 -21   0   1    0.63    0.88
  21   0  -2    5.35    1.32
  21   0  -2    2.69    0.78
 -21   0   2    3.05    0.88
 -21   0   2    2.37    0.95
  21   0  -3   -0.36    0.69
  21   0  -3   -0.36    1.12
 -21   0   3    0.41    0.86
 -21   0   3   -0.58    0.81
  21   0  -4   36.01    2.44
 -21   0   4   36.37    2.20
  21   0  -5   -0.47    1.19
 -21   0   5    1.30    0.97
  21   0  -6    3.15    1.30
  21   0  -6    3.86    0.90
 -21   0   6    3.62    0.98
 -21   0   6    3.24    1.03
  21   0  -7   -1.07    0.81
  21   0  -7    1.78    1.29
 -21   0   7   -0.58    0.97
 -21   0   7   -0.25    0.95
  21   0  -9   -0.47    0.81
  21   0  -9   -2.71    1.30
 -21   0   9   -0.22    1.05
 -21   0   9    0.44    0.93
  21   0 -10   24.19    1.54
  21   0 -10   21.39    2.10
 -21   0  10   24.12    1.69
 -21   0  10   21.04    1.86
  21   0 -11   -1.56    0.81
  21   0 -11    0.64    1.37
 -21   0  11    0.86    0.95
 -21   0  11    0.27    1.05
 -21   0  12   35.52    2.13
 -21   0  12   31.61    2.29
  21   0 -13    0.36    0.83
  21   0 -13   -1.12    1.30
 -21   0  13    0.75    1.05
 -21   0  13    0.24    0.93
  21   0 -14   30.42    2.54
  21   0 -14   28.90    1.78
 -21   0  14   30.78    1.98
 -21   0  14   27.41    2.19
  21   0 -15    0.73    0.86
  21   0 -15    0.68    1.39
 -21   0  15   -1.73    0.97
 -21   0  15    1.59    1.10
  21   0 -16   22.60    1.64
  21   0 -16   18.31    2.17
 -21   0  16   20.06    1.71
 -21   0  16   18.92    1.95
  21   0 -17   -0.73    1.47
  21   0 -17    0.37    0.93
 -21   0  17   -0.98    0.97
 -21   0  17   -1.02    1.13
  21   0 -18   25.10    2.54
  21   0 -18   25.70    1.80
 -21   0  18   26.24    1.96
 -21   0  18   25.48    2.27
  21   0 -19   -0.47    1.46
  21   0 -19    0.19    0.97
 -21   0  19    1.52    1.22
 -21   0  19    0.36    1.07
  21   0 -20    2.95    1.03
 -21   0  20    3.30    1.17
  21   0 -21   -1.41    1.58
  21   0 -21    0.36    0.98
 -21   0  21   -1.66    1.19
 -21   0  21   -1.17    1.08
  21   0 -22   20.51    1.83
  21   0 -22   14.80    2.39
 -21   0  22   20.72    2.05
 -21   0  22   14.23    2.03
  21   0 -23    1.19    1.56
  21   0 -23   -0.24    1.03
 -21   0  23   -1.47    1.19
 -21   0  23   -1.51    1.10
  21   0 -24    5.89    1.74
 -21   0  24    4.12    1.41
  21   0 -25    2.96    1.51
  21   0 -25   -0.07    1.02
 -21   0  25    2.24    1.27
 -21   0  25    0.05    1.15
  21   0 -26    0.86    1.13
  21   0 -26    2.95    1.66
 -21   0  26    0.61    1.22
 -21   0  26    1.46    1.22
  21   0 -27   -0.51    0.97
  21   0 -27   -0.75    1.54
 -21   0  27   -1.12    1.13
 -21   0  27    1.27    1.20
  21   0 -28    3.15    1.29
  21   0 -28    3.68    1.81
 -21   0  28    4.73    1.41
 -21   0  28    3.88    1.42
  21   0 -29    0.76    1.10
  21   0 -29    2.74    1.58
 -21   0  29   -0.29    1.20
 -21   0  29   -0.88    1.20
  21   0 -30    0.29    1.12
  21   0 -30   -0.44    1.54
 -21   0  30    1.93    1.29
 -21   0  30    0.58    1.29
  21   0 -31   -0.88    1.47
  21   0 -31   -2.59    1.17
 -21   0  31   -0.37    1.24
 -21   0  31    0.19    1.36
  21   0 -32    0.22    1.80
  21   0 -32    2.51    1.41
 -21   0  32    5.30    1.64
 -21   0  32    2.57    1.49
  21   0 -33    0.41    1.19
  21   0 -33    0.93    1.71
 -21   0  33   -0.12    1.32
 -21   0  33   -0.25    1.29
  21   0 -34    2.29    1.52
  21   0 -34    2.42    1.71
 -21   0  34    2.13    1.37
 -21   0  34   -0.29    1.32
  21   0 -35    0.64    1.59
 -21   0  35   -0.98    1.73
  21   0 -36   -0.51    1.69
  21   0 -36    0.91    1.71
 -21   0  36    0.42    1.46
 -21   0  36    0.93    1.86
  21   0 -37   -1.95    1.90
  21   0 -37   -2.34    1.61
 -21   0  37   -1.08    1.30
  21   0 -38    0.41    1.76
  21   0 -38    3.56    2.08
 -21   0  38    1.80    1.54
 -21   0  38   -4.01    2.10
  21   0 -39   -1.24    1.58
  21   0 -39   -1.96    1.78
 -21   0  39    1.93    1.85
 -21   0  39    1.24    1.36
  21   0 -40    0.53    1.76
  21   0 -40    1.05    1.56
 -21   0  40    2.73    1.88
 -21   0  40    2.34    1.42
  21   0 -41    2.13    1.80
  21   0 -41   -0.86    1.58
 -21   0  41   -0.93    1.78
 -21   0  41   -0.76    1.47
  21   0 -42    0.44    1.64
  21   0 -42    2.98    1.90
 -21   0  42   -1.12    1.86
 -21   0  42   -0.20    1.46
  21   0 -43   -0.68    1.61
  21   0 -43    0.30    1.86
 -21   0  43   -0.37    1.83
 -21   0  43   -0.49    1.39
  21   0 -44    0.78    1.63
  21   0 -44    0.17    1.91
 -21   0  44   -0.85    1.86
 -21   0  44   -0.83    1.42
  21   0 -45    0.54    1.91
 -21   0  45    0.19    1.85
  21   0 -46    1.15    2.02
 -21   0  46    0.29    1.93
  22   0  12    5.78    0.58
  22   0  12    4.71    0.46
 -22   0 -12    5.00    0.56
 -22   0 -12    6.67    0.81
  22   0  11   -0.30    0.42
  22   0  11   -0.05    0.53
 -22   0 -11    0.34    0.51
 -22   0 -11    0.05    0.69
  22   0  10    1.37    0.66
  22   0  10    1.88    0.49
 -22   0 -10    3.00    0.83
 -22   0 -10    1.96    0.58
  22   0   9   -0.22    0.47
  22   0   9    0.61    0.71
 -22   0  -9   -0.17    0.85
 -22   0  -9    0.49    0.56
  22   0   8   -0.12    0.49
  22   0   8    0.42    0.76
 -22   0  -8    0.05    0.59
 -22   0  -8    0.42    0.85
  22   0   7    0.46    0.54
  22   0   7    0.22    0.76
 -22   0  -7   -0.27    0.64
 -22   0  -7    0.64    0.88
  22   0   6  106.21    4.15
  22   0   6  101.19    3.47
 -22   0  -6  101.06    4.15
 -22   0  -6   97.33    3.47
  22   0   5    1.12    0.93
  22   0   5    0.46    0.69
 -22   0  -5    0.71    1.00
 -22   0  -5    0.78    0.78
  22   0   3   -0.83    0.80
  22   0   3    1.95    1.15
 -22   0  -3    1.54    1.20
 -22   0  -3   -0.24    0.86
  22   0   2   77.02    2.85
 -22   0  -2   71.30    3.00
  22   0   1   -1.36    0.80
  22   0  -1    0.98    1.34
  22   0  -1    0.47    0.93
 -22   0   1    0.25    1.05
  22   0  -3   -2.49    1.30
 -22   0   3    0.00    1.03
  22   0  -4  107.60    4.71
 -22   0   4  106.55    4.15
 -22   0   4  117.52    4.69
  22   0  -5    0.36    1.24
  22   0  -5    0.19    0.81
 -22   0   5   -1.05    0.91
 -22   0   5    1.22    1.07
  22   0  -6   63.72    2.64
  22   0  -6   59.42    3.34
 -22   0   6   61.06    2.73
 -22   0   6   52.46    2.86
  22   0  -7    0.58    0.78
  22   0  -7   -0.78    1.30
 -22   0   7    0.08    0.88
 -22   0   7    0.44    0.98
  22   0  -8    1.25    0.80
  22   0  -8    0.95    1.25
 -22   0   8    0.44    1.00
 -22   0   8    1.22    0.90
  22   0  -9   -0.81    1.34
  22   0  -9   -0.80    0.80
 -22   0   9    1.36    0.95
 -22   0   9    0.20    1.07
  22   0 -10   51.65    2.44
  22   0 -10   55.81    3.34
 -22   0  10   51.29    2.90
 -22   0  10   53.32    2.64
  22   0 -11   -0.15    1.34
  22   0 -11   -0.85    0.85
 -22   0  11    0.07    1.05
 -22   0  11   -0.58    0.91
  22   0 -12    2.54    1.42
  22   0 -12    2.27    0.91
 -22   0  12    2.35    0.97
 -22   0  12    2.10    1.07
  22   0 -13   -0.32    0.86
  22   0 -13    1.96    1.41
 -22   0  13   -1.56    1.02
 -22   0  13   -0.91    0.93
  22   0 -14    3.42    0.97
  22   0 -14   -0.22    1.46
 -22   0  14    2.49    1.17
 -22   0  14    1.88    1.05
  22   0 -15   -0.30    0.86
  22   0 -15   -0.25    1.37
 -22   0  15   -0.63    1.10
 -22   0  15   -0.03    0.98
  22   0 -16   -0.34    0.93
  22   0 -16    0.36    1.49
 -22   0  16   -0.07    1.13
 -22   0  16    0.61    1.00
  22   0 -17    0.54    1.44
  22   0 -17    1.44    0.93
 -22   0  17    0.36    1.05
 -22   0  17   -0.19    1.15
  22   0 -18   11.92    2.52
  22   0 -18   15.19    1.51
 -22   0  18   13.99    1.59
  22   0 -19    0.05    0.97
 -22   0  19   -0.81    1.13
  22   0 -20   17.13    1.66
  22   0 -20   12.75    2.30
 -22   0  20   16.23    1.80
 -22   0  20   16.11    2.02
  22   0 -21   -0.51    1.02
  22   0 -21   -0.51    1.49
 -22   0  21    1.13    1.22
 -22   0  21   -0.59    1.13
  22   0 -22    2.15    1.54
 -22   0  22    0.51    1.19
  22   0 -23   -0.85    1.54
 -22   0  23    0.24    1.22
  22   0 -24   18.94    2.47
  22   0 -24   19.06    1.90
 -22   0  24   18.60    2.00
 -22   0  24   13.40    2.07
  22   0 -25   -1.30    1.54
  22   0 -25   -0.49    1.05
 -22   0  25    0.86    1.20
 -22   0  25    0.78    1.24
  22   0 -26    6.44    1.44
  22   0 -26    7.25    2.00
 -22   0  26    5.73    1.54
 -22   0  26    6.03    1.52
  22   0 -27    2.61    1.59
  22   0 -27    1.58    1.10
 -22   0  27   -1.49    1.22
 -22   0  27   -1.30    1.27
  22   0 -28    6.39    1.44
  22   0 -28    6.15    1.86
 -22   0  28    5.23    1.49
 -22   0  28    7.79    1.71
  22   0 -29   -0.63    1.52
  22   0 -29   -0.17    1.13
 -22   0  29   -2.10    1.25
 -22   0  29   -0.08    1.29
  22   0 -30    4.57    1.30
  22   0 -30    5.25    1.78
 -22   0  30    2.83    1.47
 -22   0  30    1.12    1.44
  22   0 -31   -1.54    1.47
  22   0 -31    1.37    1.15
 -22   0  31   -1.20    1.34
 -22   0  31    0.19    1.25
  22   0 -32    1.15    1.22
  22   0 -32    1.25    1.61
 -22   0  32    2.17    1.44
 -22   0  32   -0.32    1.15
  22   0 -33    0.19    1.32
  22   0 -33    3.39    1.85
 -22   0  33   -0.30    1.49
  22   0 -34    1.05    2.02
  22   0 -34    1.66    1.46
 -22   0  34   -0.32    1.47
 -22   0  34    1.98    1.66
  22   0 -35   -1.83    1.37
  22   0 -35    1.32    1.64
 -22   0  35   -0.83    1.56
 -22   0  35    0.07    1.37
  22   0 -36    1.74    1.61
 -22   0  36    2.20    1.44
  22   0 -37    1.30    1.83
  22   0 -37    1.10    1.59
 -22   0  37    2.03    1.81
 -22   0  37   -1.20    1.34
  22   0 -38   -1.07    1.78
  22   0 -38    0.69    1.59
 -22   0  38   -1.02    1.73
 -22   0  38   -1.27    1.37
  22   0 -39   -1.42    1.54
  22   0 -39   -1.88    1.78
 -22   0  39   -2.02    1.68
 -22   0  39   -1.32    1.41
  22   0 -40    2.47    1.83
  22   0 -40   -0.68    1.49
 -22   0  40   -1.30    1.81
 -22   0  40    0.46    1.46
  22   0 -41    0.29    1.59
  22   0 -41   -0.83    1.83
 -22   0  41    2.12    1.86
 -22   0  41    3.39    1.52
  22   0 -42    0.56    1.52
  22   0 -42    0.69    1.93
 -22   0  42   -0.69    1.36
 -22   0  42   -0.93    1.86
  22   0 -43   -1.07    1.88
 -22   0  43   -1.66    1.85
  22   0 -44    1.47    1.98
 -22   0  44    2.00    1.96
  23   0  11   -0.29    0.54
  23   0  11    0.03    0.44
 -23   0 -11   -0.69    0.71
 -23   0 -11   -0.24    0.51
  23   0  10    0.19    0.47
  23   0  10    0.63    0.64
 -23   0 -10    0.37    0.76
 -23   0 -10    1.52    0.58
  23   0   9    0.75    0.51
  23   0   9    0.17    0.68
 -23   0  -9   -0.08    0.58
 -23   0  -9   -0.12    0.85
  23   0   8    0.69    0.54
  23   0   8    2.08    0.81
 -23   0  -8    1.07    0.64
 -23   0  -8    0.63    0.90
  23   0   7    0.22    0.81
  23   0   7   -0.17    0.58
 -23   0  -7    0.20    0.93
 -23   0  -7    0.42    0.68
 -23   0  -6   28.93    1.52
 -23   0  -6   28.63    1.96
  23   0   5    0.20    0.90
  23   0   5   -0.69    0.64
 -23   0  -5    1.36    1.03
 -23   0  -5    0.10    0.73
  23   0   4   96.03    4.01
  23   0   4   87.54    3.17
 -23   0  -4   83.61    3.81
 -23   0  -4   82.92    3.15
  23   0   3   -0.10    0.71
 -23   0  -3    0.64    0.78
  23   0   2    2.30    0.76
 -23   0  -2    2.35    0.83
  23   0   1    0.17    0.76
  23   0   1   -1.20    1.00
 -23   0  -1   -1.54    1.08
 -23   0  -1    1.10    0.83
  23   0   0   49.60    2.86
  23   0   0   49.34    2.20
 -23   0   0   46.09    2.86
 -23   0   0   48.65    2.30
  23   0  -1   -1.24    1.20
 -23   0   1    1.12    1.29
 -23   0   1   -0.83    0.91
 -23   0   2   19.63    1.81
  23   0  -3    0.02    1.22
 -23   0   3   -1.81    0.95
 -23   0   3   -0.14    0.97
  23   0  -4    2.96    1.32
  23   0  -4    0.80    0.86
  23   0  -5   -2.19    1.30
  23   0  -5   -0.17    0.88
 -23   0   5    0.73    1.00
 -23   0   5   -1.37    0.97
 -23   0   6   67.23    3.37
 -23   0   6   73.58    3.20
  23   0  -7   -0.27    0.86
  23   0  -7   -2.37    1.25
 -23   0   7    0.81    1.05
 -23   0   7   -1.17    0.93
  23   0  -8   11.13    1.19
  23   0  -8   12.09    1.83
 -23   0   8   13.11    1.54
 -23   0   8   11.96    1.32
  23   0  -9    0.69    0.85
  23   0  -9   -1.76    1.30
 -23   0   9   -0.53    1.03
 -23   0   9    1.22    0.98
  23   0 -10   10.50    1.80
  23   0 -10   14.65    1.32
 -23   0  10   15.04    1.47
 -23   0  10   10.94    1.52
  23   0 -11    1.71    1.39
  23   0 -11    0.17    0.85
 -23   0  11    1.08    1.10
 -23   0  11    0.37    0.98
  23   0 -12    1.02    1.44
  23   0 -12    0.63    0.85
 -23   0  12    0.75    1.15
 -23   0  12    1.13    0.98
  23   0 -13    1.34    0.91
  23   0 -13   -0.19    1.42
 -23   0  13    2.35    1.03
 -23   0  13    0.10    1.12
  23   0 -14    0.63    0.90
  23   0 -14   -1.74    1.39
 -23   0  14   -0.58    1.03
 -23   0  14   -0.24    1.12
  23   0 -15   -0.17    1.47
  23   0 -15   -0.51    0.91
 -23   0  15    2.41    1.12
 -23   0  15    0.46    1.17
  23   0 -16    1.20    1.56
  23   0 -16    2.71    1.00
 -23   0  16    0.88    1.19
 -23   0  16    0.90    1.07
  23   0 -17   -1.22    0.90
 -23   0  17   -1.27    1.05
  23   0 -18    6.05    1.15
  23   0 -18    5.28    2.02
 -23   0  18    5.79    1.30
 -23   0  18    3.10    1.51
  23   0 -19   -0.30    1.58
  23   0 -19   -1.08    1.00
 -23   0  19   -0.88    1.08
 -23   0  19   -0.53    1.30
  23   0 -20   12.64    2.24
  23   0 -20   12.99    1.56
 -23   0  20   12.98    1.64
 -23   0  20   11.26    1.90
  23   0 -21   -0.15    1.54
 -23   0  21   -1.10    1.22
  23   0 -22   -2.42    1.07
  23   0 -22    0.86    1.54
 -23   0  22   -0.36    1.36
 -23   0  22    2.49    1.15
  23   0 -23    0.83    1.66
  23   0 -23   -1.30    1.02
 -23   0  23   -0.30    1.10
 -23   0  23    0.68    1.24
  23   0 -24    2.39    1.15
  23   0 -24    2.00    1.73
 -23   0  24    1.88    1.29
 -23   0  24    0.63    1.32
  23   0 -25    0.12    1.08
  23   0 -25    0.14    1.56
 -23   0  25   -0.59    1.25
 -23   0  25    1.00    1.30
  23   0 -26    0.64    1.17
  23   0 -26   -0.66    1.52
 -23   0  26    1.32    1.34
 -23   0  26    0.29    1.32
  23   0 -27    0.42    1.19
  23   0 -27    1.03    1.54
 -23   0  27   -0.30    1.34
 -23   0  27   -0.49    1.22
  23   0 -28   -1.30    1.56
  23   0 -28    0.86    1.17
 -23   0  28   -1.68    1.25
 -23   0  28   -0.24    1.25
  23   0 -29   -1.68    1.15
  23   0 -29   -2.32    1.42
 -23   0  29   -1.17    1.36
 -23   0  29    1.22    1.20
  23   0 -30   -1.00    1.22
  23   0 -30    1.19    1.46
 -23   0  30   -1.30    1.22
 -23   0  30    0.08    1.41
  23   0 -31   -1.30    1.25
  23   0 -31    0.08    1.44
 -23   0  31    2.42    1.56
 -23   0  31   -0.61    1.22
  23   0 -32    2.81    1.44
 -23   0  32    2.81    1.63
  23   0 -33   -0.80    1.44
  23   0 -33    1.05    1.49
 -23   0  33    2.86    1.59
 -23   0  33   -0.68    1.27
  23   0 -34    1.39    1.69
  23   0 -34    1.44    1.61
 -23   0  34    0.98    1.46
 -23   0  34    2.34    1.80
  23   0 -35    0.15    1.52
 -23   0  35   -0.73    1.34
  23   0 -36   -0.85    1.61
  23   0 -36    0.88    1.52
 -23   0  36    1.17    1.34
 -23   0  36    1.07    1.51
  23   0 -37    0.25    1.58
  23   0 -37    1.30    1.44
 -23   0  37    0.30    1.39
 -23   0  37    0.44    1.63
  23   0 -38    0.34    1.58
  23   0 -38   -1.22    1.83
 -23   0  38    0.78    1.59
 -23   0  38    0.59    1.47
  23   0 -39    0.14    1.61
  23   0 -39   -1.63    1.85
 -23   0  39   -1.22    1.41
 -23   0  39    0.03    1.81
  23   0 -40   -2.25    1.90
  23   0 -40   -0.95    1.52
 -23   0  40    0.56    1.41
 -23   0  40    0.30    1.83
  23   0 -41   -1.54    1.90
  23   0 -41    1.85    1.59
 -23   0  41    1.36    1.85
 -23   0  41   -0.34    1.42
  23   0 -42    4.71    2.02
 -23   0  42   -0.42    1.86
  23   0 -43   -0.17    1.95
 -23   0  43   -0.90    1.85
  24   0  10    0.97    0.61
  24   0  10    0.73    0.53
 -24   0 -10    2.07    0.64
 -24   0 -10    1.71    0.78
  24   0   9   -0.49    0.54
  24   0   9    0.15    0.63
 -24   0  -9   -0.64    0.61
 -24   0  -9   -0.85    0.80
  24   0   8    6.37    0.75
  24   0   8    6.81    0.98
 -24   0  -8    7.30    0.85
 -24   0  -8    8.64    1.19
  24   0   7    2.56    0.85
  24   0   7    0.49    0.59
 -24   0  -7   -1.37    0.91
 -24   0  -7   -0.93    0.68
  24   0   6    2.20    0.93
  24   0   6    0.41    0.66
 -24   0  -6    2.44    1.02
 -24   0  -6    1.61    0.75
  24   0   5    1.07    0.86
  24   0   5   -0.49    0.61
 -24   0  -5    1.15    1.05
 -24   0  -5    0.30    0.73
  24   0   4    1.36    0.95
  24   0   4    0.81    0.68
 -24   0  -4   -0.73    1.10
 -24   0  -4    0.51    0.78
  24   0   3    0.58    0.69
 -24   0  -3   -0.02    0.80
  24   0   2    2.00    0.76
  24   0   2    2.00    1.05
 -24   0  -2    2.98    1.17
 -24   0  -2    1.05    0.86
  24   0   1    0.27    1.05
  24   0   1   -0.36    0.76
 -24   0  -1   -1.05    1.07
 -24   0  -1   -0.08    0.88
  24   0   0    7.98    1.03
  24   0   0    6.35    1.34
 -24   0   0    7.17    1.42
 -24   0   0    5.83    1.12
  24   0  -1    1.47    1.10
 -24   0   1   -1.03    1.13
  24   0  -2    4.79    1.24
 -24   0   2    2.61    1.03
 -24   0   2    2.68    1.30
  24   0  -3   -0.46    1.17
  24   0  -3   -0.58    0.78
 -24   0   3   -0.25    0.90
 -24   0   3    1.71    0.90
  24   0  -4    1.30    0.90
  24   0  -4    2.05    1.36
 -24   0   4    0.95    0.98
 -24   0   4    3.08    1.10
  24   0  -5   -0.59    0.86
  24   0  -5   -0.63    1.29
 -24   0   5    0.37    1.00
 -24   0   5    0.27    0.97
  24   0  -6   15.19    1.39
  24   0  -6   12.16    1.86
 -24   0   6   11.01    1.44
 -24   0   6   14.11    1.46
  24   0  -7   -0.27    1.05
  24   0  -7   -0.39    1.25
 -24   0   7   -1.47    0.97
 -24   0   7    0.36    1.05
 -24   0   8    0.53    1.00
 -24   0   8   -0.17    1.02
  24   0  -9   -1.51    1.49
  24   0  -9    0.24    0.91
 -24   0   9   -1.32    1.02
 -24   0   9    0.59    1.07
  24   0 -10    4.66    1.59
  24   0 -10    7.62    1.19
 -24   0  10    7.83    1.44
  24   0 -11    0.02    0.97
  24   0 -11    1.58    1.51
  24   0 -12    0.07    1.47
  24   0 -12    2.83    1.03
 -24   0  12    1.29    1.27
 -24   0  12    2.07    1.10
  24   0 -13   -1.41    0.90
  24   0 -13   -0.80    1.49
 -24   0  13   -0.30    1.17
 -24   0  13   -0.24    1.07
  24   0 -14    9.32    1.90
  24   0 -14   10.77    1.32
 -24   0  14    9.37    1.68
 -24   0  14    9.27    1.46
  24   0 -15   -0.78    1.58
  24   0 -15    0.71    0.98
 -24   0  15    0.71    1.30
 -24   0  15   -1.00    1.07
  24   0 -16    1.39    1.02
 -24   0  16    0.39    1.12
  24   0 -17   -2.57    1.51
  24   0 -17   -0.61    0.95
 -24   0  17   -0.49    1.22
 -24   0  17    0.63    1.13
  24   0 -18    1.41    1.10
  24   0 -18   -0.41    1.58
 -24   0  18    3.51    1.27
 -24   0  18    1.80    1.25
  24   0 -19   -0.47    1.49
  24   0 -19   -1.54    1.08
 -24   0  19   -0.59    1.13
 -24   0  19   -0.20    1.32
  24   0 -20    1.51    1.58
 -24   0  20   -0.97    1.15
  24   0 -21    0.15    1.07
  24   0 -21    0.34    1.56
 -24   0  21    1.95    1.27
 -24   0  21   -1.32    1.13
  24   0 -22    2.66    1.68
  24   0 -22    2.42    1.19
 -24   0  22    0.91    1.25
 -24   0  22    2.76    1.41
  24   0 -23   -0.51    1.15
  24   0 -23    0.25    1.59
 -24   0  23   -0.51    1.25
 -24   0  23    0.63    1.29
  24   0 -24    1.15    1.54
  24   0 -24    0.20    1.13
 -24   0  24   -0.14    1.32
 -24   0  24    0.49    1.27
  24   0 -25   -0.63    1.54
  24   0 -25    1.54    1.19
 -24   0  25   -1.41    1.29
 -24   0  25    0.24    1.29
  24   0 -26   -0.58    1.22
  24   0 -26    1.42    1.56
 -24   0  26   -1.59    1.29
 -24   0  26    1.25    1.30
  24   0 -27   -0.63    1.25
  24   0 -27    0.56    1.58
 -24   0  27    1.19    1.24
 -24   0  27   -0.71    1.34
  24   0 -28   -1.69    1.56
  24   0 -28    1.07    1.37
 -24   0  28    0.02    1.44
 -24   0  28    0.34    1.32
  24   0 -29    1.74    1.32
  24   0 -29   -0.68    1.52
 -24   0  29    0.17    1.30
 -24   0  29   -0.47    1.39
  24   0 -30   -0.56    1.39
  24   0 -30   -2.39    1.51
 -24   0  30    1.34    1.52
 -24   0  30    0.97    1.54
  24   0 -31    1.00    1.41
 -24   0  31   -0.10    1.58
 -24   0  31   -1.96    1.32
  24   0 -32   -1.13    1.51
  24   0 -32    3.56    1.58
 -24   0  32    0.15    1.51
 -24   0  32    1.68    1.29
  24   0 -33    1.63    1.47
 -24   0  33    0.19    1.20
 -24   0  34    0.12    1.58
 -24   0  34    0.81    1.30
  24   0 -35    0.00    1.47
  24   0 -35    1.71    1.47
 -24   0  35   -0.49    1.30
 -24   0  35    1.41    1.64
  24   0 -36   -0.51    1.54
  24   0 -36    2.03    1.51
 -24   0  36    1.74    1.37
 -24   0  36    0.37    1.51
  24   0 -37    1.80    1.54
  24   0 -37   -2.61    1.49
 -24   0  37   -1.59    1.25
 -24   0  37    0.61    1.52
  24   0 -38    0.80    1.56
  24   0 -38    1.68    1.54
 -24   0  38    1.10    1.37
 -24   0  38   -2.46    1.52
  24   0 -39   -0.12    1.51
  24   0 -39    3.10    1.68
 -24   0  39    2.03    1.63
 -24   0  39   -1.22    1.34
  24   0 -40   -1.12    1.61
  24   0 -40   -0.30    1.90
 -24   0  40    0.58    1.58
 -24   0  40   -1.36    1.49
  24   0 -41    0.78    1.96
 -24   0  41   -1.30    1.85
 -25   0 -10    1.49    0.80
 -25   0 -10    1.15    0.64
  25   0   9   -0.20    0.63
  25   0   9    0.41    0.56
 -25   0  -9    0.76    0.86
 -25   0  -9    0.53    0.71
  25   0   8   24.00    1.27
  25   0   8   20.90    1.44
 -25   0  -8   22.75    1.71
 -25   0  -8   25.00    1.46
  25   0   7    1.56    0.81
  25   0   7   -0.56    0.64
 -25   0  -7   -0.69    0.75
 -25   0  -7    0.07    1.00
  25   0   6    5.71    1.05
  25   0   6    6.27    0.85
 -25   0  -6    5.39    1.25
 -25   0  -6    5.78    0.91
  25   0   5   -0.08    0.90
  25   0   5    0.41    0.68
 -25   0  -5   -0.25    1.03
 -25   0  -5   -0.85    0.75
  25   0   4    7.57    0.90
 -25   0  -4    8.13    1.03
  25   0   3   -1.49    0.71
 -25   0  -3   -0.59    1.02
 -25   0  -3    0.80    0.85
  25   0   2   36.13    2.39
  25   0   2   33.98    1.78
 -25   0  -2   33.20    2.39
 -25   0  -2   34.76    1.98
  25   0   1    1.30    0.83
  25   0   1   -0.46    1.02
 -25   0  -1   -1.15    0.93
 -25   0  -1   -0.53    1.10
  25   0   0    1.29    1.07
 -25   0   0    1.76    1.20
  25   0  -1   -0.36    1.07
 -25   0   1   -0.32    1.17
 -25   0   1   -0.53    1.07
  25   0  -2   15.60    1.83
  25   0  -2   19.72    1.47
 -25   0   2   20.39    2.07
 -25   0   2   21.02    1.64
  25   0  -3   -1.20    0.85
  25   0  -3   -0.85    1.13
 -25   0   3   -0.63    0.97
 -25   0   3    1.13    1.25
  25   0  -4    1.10    0.97
  25   0  -4    3.25    1.37
 -25   0   4    2.56    1.15
 -25   0   4    2.74    1.02
  25   0  -5   -0.85    0.93
  25   0  -5    2.42    1.36
 -25   0   5   -0.59    1.07
 -25   0   5    0.34    1.00
  25   0  -7    0.03    0.97
  25   0  -7   -3.02    1.44
 -25   0   7   -1.46    1.07
 -25   0   7    0.61    1.10
  25   0  -8   12.98    2.02
  25   0  -8   16.57    1.47
 -25   0   8   15.48    1.59
 -25   0   8   12.67    1.66
  25   0  -9   -0.15    1.41
  25   0  -9   -0.61    0.91
 -25   0   9    0.12    1.10
 -25   0   9    1.76    1.12
  25   0 -10    1.03    0.97
  25   0 -10    0.46    1.37
 -25   0  10   -0.03    1.12
 -25   0  10   -0.41    1.07
  25   0 -11   -1.74    1.46
  25   0 -11    2.78    1.05
 -25   0  11   -0.39    1.05
 -25   0  11   -0.10    1.13
  25   0 -12   16.57    1.61
  25   0 -12   12.26    2.12
 -25   0  12   17.87    1.80
 -25   0  12   13.92    1.73
  25   0 -13   -0.25    1.00
  25   0 -13   -0.66    1.44
 -25   0  13   -0.53    1.03
 -25   0  13    0.39    1.13
  25   0 -14    0.24    1.05
 -25   0  14   -1.24    1.08
 -25   0  15   -0.53    1.08
 -25   0  15   -0.93    1.30
 -25   0  16    8.49    1.49
 -25   0  16    4.25    1.42
  25   0 -17    0.37    1.05
  25   0 -17   -0.24    1.51
 -25   0  17   -0.46    1.29
 -25   0  17    0.37    1.22
  25   0 -18    1.74    1.64
 -25   0  18    1.03    1.42
  25   0 -19   -0.56    1.30
  25   0 -19   -0.71    1.59
  25   0 -20    5.10    1.88
  25   0 -20    8.45    1.58
  25   0 -21    0.14    1.17
  25   0 -21    0.61    1.58
 -25   0  21    0.58    1.24
 -25   0  21   -0.34    1.37
  25   0 -22    0.71    1.59
  25   0 -22   -0.24    1.15
 -25   0  22    1.00    1.39
 -25   0  22   -0.22    1.22
  25   0 -23    0.22    1.49
  25   0 -23   -0.29    1.17
 -25   0  23    0.08    1.15
 -25   0  23    1.51    1.39
  25   0 -24    1.73    1.63
  25   0 -24    1.00    1.30
 -25   0  24    1.69    1.39
 -25   0  24    0.46    1.24
  25   0 -25   -0.66    1.56
  25   0 -25   -0.25    1.29
 -25   0  25    0.22    1.30
 -25   0  25   -2.24    1.39
  25   0 -26    3.66    1.74
  25   0 -26    6.96    1.59
 -25   0  26    5.79    1.81
 -25   0  26    2.17    1.54
  25   0 -27    0.91    1.61
  25   0 -27    0.98    1.34
 -25   0  27    1.17    1.54
 -25   0  27    0.64    1.24
  25   0 -28   -0.68    1.47
  25   0 -28   -0.54    1.42
 -25   0  28    2.61    1.54
 -25   0  28    1.95    1.29
  25   0 -29    0.27    1.49
 -25   0  29    3.49    1.63
  25   0 -30   -1.34    1.47
  25   0 -30   -0.68    1.41
 -25   0  30    0.56    1.30
 -25   0  30    0.61    1.54
  25   0 -31    0.69    1.51
  25   0 -31   -0.95    1.47
 -25   0  31    0.51    1.27
 -25   0  31   -0.93    1.64
  25   0 -32    4.66    1.74
 -25   0  32    0.90    1.44
  25   0 -33   -0.78    1.46
  25   0 -33   -2.19    1.49
 -25   0  33   -0.75    1.32
 -25   0  33   -1.98    1.51
  25   0 -34   -0.36    1.47
  25   0 -34    3.40    1.63
 -25   0  34   -2.71    1.52
 -25   0  34    2.44    1.44
  25   0 -35   -0.73    1.49
  25   0 -35    2.03    1.58
 -25   0  35    0.42    1.37
 -25   0  35   -0.27    1.61
  25   0 -36   -1.36    1.54
  25   0 -36    1.08    1.58
 -25   0  36    0.64    1.37
 -25   0  36    0.59    1.58
  25   0 -37   -0.83    1.49
  25   0 -37    1.03    1.61
 -25   0  37    0.53    1.58
 -25   0  37    0.58    1.36
  25   0 -38    0.85    1.64
  25   0 -38    1.59    1.56
 -25   0  38    1.19    1.61
 -25   0  38    0.80    1.42
  25   0 -39   -0.61    1.63
 -25   0  39   -0.36    1.61
  25   0 -40    0.05    1.71
 -25   0  40    2.59    1.73
  26   0   9   -0.10    0.64
  26   0   9    0.00    0.58
 -26   0  -9    0.19    0.81
 -26   0  -9    0.27    0.75
  26   0   8   30.79    1.47
  26   0   8   29.66    1.71
 -26   0  -8   25.17    1.80
 -26   0  -8   26.98    1.56
  26   0   7   -0.68    0.71
  26   0   7    1.86    0.88
 -26   0  -7    1.64    1.10
 -26   0  -7    0.07    0.88
  26   0   5    0.39    0.93
  26   0   5    1.03    0.80
 -26   0  -5    0.76    0.93
 -26   0  -5    0.75    1.07
  26   0   4    1.73    0.81
 -26   0  -4    0.58    0.86
  26   0   3    0.58    0.75
  26   0   3    1.85    0.98
 -26   0  -3   -0.73    0.85
 -26   0  -3    1.13    1.12
  26   0   2    1.24    0.78
  26   0   2    1.42    1.03
 -26   0  -2    0.12    0.88
 -26   0  -2   -0.02    1.10
  26   0   1   -0.08    1.05
  26   0   1    0.07    0.80
 -26   0  -1    0.03    1.12
  26   0   0    5.30    1.30
 -26   0   0    5.27    1.36
  26   0  -1   -0.32    0.95
  26   0  -1   -0.64    1.13
 -26   0   1   -1.56    1.02
 -26   0   1    1.08    1.27
 -26   0   2   48.94    2.57
 -26   0   2   44.99    3.12
  26   0  -3   -0.61    1.36
  26   0  -3    2.63    1.07
 -26   0   3    0.54    1.17
 -26   0   3   -3.49    1.42
  26   0  -5   -0.68    1.36
  26   0  -5   -0.54    1.02
 -26   0   5    0.61    1.13
 -26   0   6   18.99    1.88
 -26   0   6   17.68    1.73
  26   0  -7    1.00    1.44
  26   0  -7    2.56    1.08
 -26   0   7   -0.69    1.05
 -26   0   7    0.05    1.17
  26   0  -8   38.60    2.30
  26   0  -8   30.13    2.73
  26   0  -9   -0.76    1.02
  26   0  -9   -0.98    1.32
 -26   0   9   -0.75    1.02
 -26   0   9   -0.81    1.17
  26   0 -10    1.10    1.00
  26   0 -10    0.95    1.41
 -26   0  10    0.80    1.02
 -26   0  10    0.30    1.17
  26   0 -11    0.25    1.02
  26   0 -11    0.71    1.39
 -26   0  11   -0.36    0.97
 -26   0  11    1.44    1.20
  26   0 -13   -0.25    1.10
 -26   0  13   -2.03    1.25
  26   0 -15    1.07    1.17
  26   0 -15   -0.98    1.37
 -26   0  15   -0.37    1.30
 -26   0  15   -0.98    1.13
  26   0 -16   12.31    2.10
  26   0 -16   18.79    1.98
 -26   0  16   20.24    2.35
 -26   0  16   14.13    1.91
  26   0 -17    2.83    1.61
 -26   0  17    0.25    1.34
 -26   0  18   23.31    2.25
 -26   0  18   17.40    2.15
  26   0 -19    0.39    1.24
  26   0 -19   -0.73    1.47
 -26   0  19   -0.39    1.36
 -26   0  19    0.97    1.22
  26   0 -20    1.37    1.24
  26   0 -20   -1.61    1.54
 -26   0  20    0.07    1.42
 -26   0  20    2.05    1.25
  26   0 -21    0.81    1.22
  26   0 -21   -1.51    1.54
 -26   0  21    1.51    1.20
 -26   0  21    0.97    1.42
  26   0 -22   -0.93    1.25
  26   0 -22   -1.58    1.46
 -26   0  22    0.02    1.34
 -26   0  22    0.05    1.13
  26   0 -23   -0.47    1.36
  26   0 -23    0.22    1.46
 -26   0  23    0.07    1.20
 -26   0  23   -0.32    1.37
  26   0 -24    0.91    1.46
  26   0 -24    0.71    1.51
 -26   0  24    3.42    1.58
 -26   0  24    0.10    1.30
  26   0 -25   -2.86    1.47
  26   0 -25   -2.02    1.46
 -26   0  25    0.86    1.30
 -26   0  25   -1.61    1.54
  26   0 -26    3.05    1.71
  26   0 -26    1.71    1.63
 -26   0  26    1.96    1.69
 -26   0  26    2.08    1.41
  26   0 -27    1.15    1.71
 -26   0  27   -0.64    1.63
 -26   0  28    0.10    1.66
 -26   0  28    6.10    1.95
 -26   0  29   -2.91    1.49
 -26   0  29    0.00    1.34
 -26   0  30   -2.10    1.36
  26   0 -31    2.27    1.71
  26   0 -31    0.00    1.64
 -26   0  31   -0.34    1.42
 -26   0  31   -0.91    1.61
  26   0 -32   -2.71    1.78
  26   0 -32    1.25    1.68
 -26   0  32    2.29    1.90
 -26   0  32    1.25    1.59
  26   0 -33    0.54    1.68
  26   0 -33   -1.63    1.51
  26   0 -34    1.08    1.63
  26   0 -34    1.58    1.58
  26   0 -35   -2.86    1.61
  26   0 -35   -2.05    1.54
  26   0 -36   -1.15    1.61
  26   0 -36    2.29    1.59
  26   0 -37    0.76    1.58
  26   0 -37    1.03    1.68
  26   0 -38    3.22    1.86
  26   0 -39   -0.54    1.63
 -27   0  -9    1.00    0.76
 -27   0  -9    0.30    0.80
  27   0   8    8.33    0.90
  27   0   8    7.93    0.91
 -27   0  -8    7.13    1.08
 -27   0  -8    7.39    0.98
  27   0   7   -0.81    0.68
  27   0   7    0.63    0.75
 -27   0  -7    1.03    0.93
 -27   0  -7   -0.41    0.81
  27   0   6   12.69    1.27
  27   0   6   15.50    1.17
 -27   0  -6   13.01    1.56
 -27   0  -6   15.28    1.30
  27   0   5   -0.03    0.78
  27   0   5   -0.69    0.91
 -27   0  -5    0.14    0.95
 -27   0  -5   -0.05    1.10
  27   0   4   15.74    1.30
 -27   0  -4   15.97    1.44
  27   0   3    0.97    1.00
  27   0   3    0.68    0.90
 -27   0  -3   -0.15    1.08
 -27   0  -3   -0.64    0.95
 -27   0  -2    4.64    1.34
 -27   0  -2    7.01    1.24
  27   0   1    0.15    0.98
 -27   0  -1    0.81    1.19
  27   0   0    7.49    1.41
  27   0   0    5.67    1.20
 -27   0   0    5.22    1.24
 -27   0   0    6.61    1.44
  27   0  -1    0.30    1.15
  27   0  -1   -0.78    1.00
 -27   0   1    0.10    1.08
 -27   0   1    1.13    1.29
  27   0  -2   27.51    1.90
  27   0  -2   20.78    2.07
 -27   0   2   25.07    1.98
 -27   0   2   18.73    2.08
  27   0  -3    0.20    1.03
  27   0  -3    0.08    1.15
 -27   0   3   -0.76    1.15
 -27   0   3    0.88    1.27
  27   0  -5    0.42    1.08
  27   0  -5   -0.37    1.15
 -27   0   5   -0.46    1.17
 -27   0   5    0.90    1.36
  27   0  -6   12.77    1.76
  27   0  -6   18.16    1.66
 -27   0   6   13.53    1.68
  27   0  -7   -1.58    1.25
  27   0  -7    0.22    1.05
 -27   0   7   -0.10    1.02
 -27   0   7   -0.44    1.25
  27   0  -8    2.00    1.41
  27   0  -8    3.46    1.22
 -27   0   8    2.49    1.32
 -27   0   8    1.03    1.03
  27   0  -9   -2.37    1.36
  27   0  -9   -0.29    1.12
 -27   0   9    0.76    1.29
 -27   0   9    0.69    1.07
 -27   0  10   18.14    1.93
 -27   0  10   14.16    1.73
  27   0 -11   -0.29    1.44
  27   0 -11   -1.81    1.10
 -27   0  11    0.64    1.30
 -27   0  11    0.56    1.13
  27   0 -12    8.66    1.44
 -27   0  12    6.56    1.54
  27   0 -13   -0.08    1.41
  27   0 -13   -2.02    1.17
 -27   0  13   -0.14    1.03
 -27   0  13    0.42    1.27
  27   0 -14   -1.22    1.20
  27   0 -14    1.64    1.37
 -27   0  14    0.98    1.30
 -27   0  14    0.86    1.03
  27   0 -15    0.14    1.39
 -27   0  15   -0.27    1.02
  27   0 -16    3.13    1.64
 -27   0  16   -0.22    1.19
 -27   0  16    4.78    1.71
  27   0 -17   -0.49    1.36
  27   0 -17    0.08    1.27
 -27   0  17   -1.39    1.39
 -27   0  17   -1.81    1.05
  27   0 -18    3.52    1.47
  27   0 -18    1.83    1.51
 -27   0  18    6.10    1.59
 -27   0  18    3.86    1.34
  27   0 -19    0.32    1.32
  27   0 -19   -0.76    1.47
 -27   0  19   -1.68    1.47
 -27   0  19    1.17    1.19
  27   0 -20   11.38    1.86
  27   0 -20    7.33    1.88
 -27   0  20    4.84    1.56
 -27   0  20    9.76    1.90
  27   0 -21    0.73    1.51
  27   0 -21   -0.36    1.46
 -27   0  21   -1.69    1.39
 -27   0  21    0.83    1.29
  27   0 -22    0.30    1.52
  27   0 -22   -0.14    1.56
 -27   0  22    0.51    1.46
 -27   0  22    1.47    1.27
  27   0 -23    0.07    1.44
  27   0 -23    0.10    1.51
 -27   0  23    0.12    1.58
 -27   0  23   -0.53    1.22
  27   0 -24    2.49    1.59
  27   0 -24    1.12    1.51
 -27   0  24   -0.56    1.36
 -27   0  24    2.93    1.71
  27   0 -25   -1.63    1.39
  27   0 -25   -1.54    1.47
 -27   0  25    1.13    1.29
 -27   0  25   -2.81    1.56
  27   0 -26    3.37    1.61
 -27   0  26    3.98    1.66
  27   0 -27    0.17    1.39
  27   0 -27   -2.10    1.46
 -27   0  27   -0.64    1.29
 -27   0  27    0.17    1.56
  27   0 -28   -1.85    1.59
  27   0 -28    0.42    1.49
 -27   0  28   -0.17    1.25
 -27   0  28    0.03    1.74
  27   0 -29   -0.49    1.47
 -27   0  29    4.74    1.81
 -27   0  29    0.02    1.27
 -27   0  30   -0.12    1.56
 -27   0  30    2.68    1.32
  27   0 -31    0.39    1.59
  27   0 -31   -0.66    1.47
 -27   0  31    1.36    1.32
 -27   0  31    3.03    1.66
  27   0 -32    0.49    1.41
  27   0 -32    2.63    1.58
 -27   0  32    3.22    1.63
 -27   0  32   -1.47    1.30
  27   0 -33   -0.42    1.42
  27   0 -33   -1.00    1.59
 -27   0  33    0.80    1.32
 -27   0  33    2.00    1.59
  27   0 -34    1.30    1.68
  27   0 -34   -1.10    1.54
 -27   0  34   -0.15    1.63
 -27   0  34    0.24    1.42
  27   0 -35    1.17    1.66
  27   0 -35    1.07    1.47
 -27   0  35   -0.05    1.41
 -27   0  35   -0.53    1.69
  27   0 -36    0.83    1.71
 -27   0  36   -0.05    1.66
  27   0 -37   -0.29    1.63
 -27   0  37   -0.42    1.66
  28   0   9   -0.20    0.53
  28   0   8   16.09    1.08
  28   0   8   13.92    1.00
 -28   0  -8   12.57    1.25
 -28   0  -8   12.16    1.24
  28   0   7    0.56    0.69
 -28   0  -7   -2.03    0.98
 -28   0  -7    1.17    0.91
  28   0   6    0.78    0.78
  28   0   6    0.49    0.76
 -28   0  -6    1.69    1.00
 -28   0  -6    2.03    0.93
  28   0   5   -0.80    0.83
  28   0   5    0.08    0.83
 -28   0  -5    0.29    0.97
 -28   0  -5    0.05    1.05
  28   0   4   30.91    1.81
 -28   0  -4   25.70    1.91
  28   0   3    1.24    0.91
  28   0   3   -0.56    0.93
 -28   0  -3    1.47    1.13
 -28   0  -3    1.05    1.12
  28   0   2    3.79    1.13
  28   0   2    3.95    1.08
 -28   0  -2    1.25    1.15
  28   0   1    0.66    1.00
 -28   0  -1    1.10    1.08
  28   0   0    8.94    1.46
  28   0   0   10.82    1.37
 -28   0   0   10.01    1.59
 -28   0   0   10.35    1.47
  28   0  -1   -0.78    1.03
  28   0  -1    2.78    1.22
 -28   0   1    1.44    1.17
 -28   0   1    1.22    1.25
  28   0  -2    4.00    1.22
  28   0  -2    3.39    1.27
 -28   0   2    1.98    1.27
 -28   0   2    1.05    1.27
  28   0  -3   -0.59    1.15
  28   0  -3    1.13    1.08
 -28   0   3   -0.90    1.22
 -28   0   3   -2.27    1.24
  28   0  -4    6.96    1.37
  28   0  -4    4.83    1.32
 -28   0   4    3.12    1.39
 -28   0   4    6.25    1.52
  28   0  -5   -1.27    1.22
  28   0  -5   -0.86    1.15
 -28   0   5    0.44    1.22
 -28   0   5   -0.44    1.27
 -28   0   6   10.10    1.74
 -28   0   6   16.36    1.93
  28   0  -7    0.49    1.17
  28   0  -7   -1.20    1.19
 -28   0   7    1.30    1.27
 -28   0   7   -0.93    1.27
  28   0  -8    1.90    1.37
  28   0  -8    3.51    1.32
 -28   0   8    3.20    1.52
 -28   0   8    2.81    1.05
  28   0  -9   -0.12    1.39
  28   0  -9    0.37    1.29
 -28   0   9    1.52    1.03
 -28   0   9    1.42    1.47
 -28   0  10   37.16    2.79
  28   0 -11    1.08    1.34
 -28   0  11    1.03    1.44
  28   0 -12    0.05    1.29
  28   0 -12    3.46    1.42
 -28   0  12    0.56    1.05
 -28   0  12    2.51    1.58
  28   0 -13    0.15    1.36
  28   0 -13   -2.96    1.30
 -28   0  13   -2.02    1.46
 -28   0  13   -0.12    0.95
  28   0 -14    3.18    1.42
 -28   0  14    1.74    1.13
  28   0 -15   -1.66    1.29
  28   0 -15    0.90    1.44
 -28   0  15    0.66    1.05
 -28   0  15   -0.34    1.46
 -28   0  16    0.56    1.12
 -28   0  16    0.59    1.54
  28   0 -17    1.10    1.39
  28   0 -17   -2.13    1.37
 -28   0  17   -1.88    1.44
 -28   0  17    0.39    1.05
  28   0 -18   -0.58    1.46
  28   0 -18    0.95    1.37
 -28   0  18   -0.86    1.05
 -28   0  18   -1.07    1.51
  28   0 -19   -0.58    1.36
  28   0 -19    1.15    1.47
 -28   0  19    0.90    1.61
 -28   0  19    1.02    1.08
 -28   0  20    6.18    1.95
 -28   0  20    2.54    1.34
  28   0 -21   -1.78    1.47
  28   0 -21   -1.00    1.36
 -28   0  21    2.69    1.15
 -28   0  21    0.00    1.61
  28   0 -22    2.83    1.47
  28   0 -22    4.61    1.69
 -28   0  22    1.71    1.30
 -28   0  22    4.29    1.71
  28   0 -23   -0.49    1.52
  28   0 -23   -0.08    1.42
 -28   0  23   -3.56    1.58
 -28   0  23   -1.15    1.25
  28   0 -24    4.71    1.68
  28   0 -24    1.17    1.73
 -28   0  24    4.29    1.80
  28   0 -25    2.93    1.59
  28   0 -25   -0.71    1.54
 -28   0  25    0.44    1.52
 -28   0  25   -1.58    1.27
  28   0 -26   -1.10    1.54
  28   0 -26    1.64    1.49
 -28   0  26   -0.39    1.25
 -28   0  26    0.32    1.58
  28   0 -27   -0.91    1.42
 -28   0  27    3.35    1.39
  28   0 -28   -0.59    1.49
  28   0 -28    0.10    1.63
 -28   0  28    0.86    1.63
 -28   0  28   -1.58    1.22
  28   0 -29   -1.00    1.59
  28   0 -29    0.49    1.46
 -28   0  29    0.66    1.37
 -28   0  29    1.22    1.61
  28   0 -30    4.27    1.81
  28   0 -30   -0.02    1.47
 -28   0  30   -0.08    1.39
 -28   0  30   -0.07    1.63
  28   0 -31   -1.91    1.46
  28   0 -31   -1.88    1.58
 -28   0  31   -0.53    1.54
 -28   0  31    1.36    1.36
  28   0 -32   -0.85    1.66
  28   0 -32   -1.03    1.52
 -28   0  32    0.19    1.64
 -28   0  32    0.68    1.36
  28   0 -33    0.02    1.49
  28   0 -33    0.20    1.66
 -28   0  33    0.20    1.68
 -28   0  33    1.76    1.41
  28   0 -34    1.08    1.78
  28   0 -34    0.12    1.66
 -28   0  34    2.54    1.74
  28   0 -35    0.58    1.69
 -28   0  35   -2.83    1.64
 -29   0  -7    0.88    0.75
 -29   0  -6   19.34    1.58
  29   0   5    0.90    0.91
 -29   0  -5    0.03    0.91
 -29   0  -5   -1.37    1.10
  29   0   4    2.10    1.03
 -29   0  -4    1.78    1.19
  29   0   3   -0.03    1.03
  29   0   3   -0.59    0.80
 -29   0  -3    0.47    1.15
 -29   0  -3   -0.19    0.91
  29   0   2   10.72    1.41
  29   0   2    9.71    1.32
 -29   0  -2    9.77    1.42
  29   0   1   -0.10    0.95
 -29   0  -1    0.19    1.22
 -29   0  -1    0.47    0.98
  29   0   0    1.96    1.10
  29   0   0    0.39    0.86
 -29   0   0    0.12    1.29
 -29   0   0    0.58    0.91
  29   0  -1    1.30    0.95
  29   0  -1    0.75    1.12
 -29   0   1    0.71    1.27
 -29   0   1    0.49    1.02
  29   0  -2   10.37    1.56
  29   0  -2    8.54    1.44
 -29   0   2    8.96    1.64
 -29   0   2    6.88    1.42
  29   0  -3    1.37    1.37
  29   0  -3    1.08    1.08
 -29   0   3    0.56    1.08
 -29   0   3    0.34    1.41
  29   0  -5    0.73    1.42
  29   0  -5   -0.07    1.12
 -29   0   5   -0.83    1.10
 -29   0   5    1.73    1.56
  29   0  -6    9.77    1.59
  29   0  -6   15.21    1.91
  29   0  -7    0.71    1.12
  29   0  -7    0.54    1.47
 -29   0   7    2.41    1.64
 -29   0   7   -0.56    1.08
  29   0  -9   -0.93    1.42
 -29   0   9   -1.93    1.52
  29   0 -10   -0.14    1.46
 -29   0  10    1.12    1.52
 -29   0  10   -1.37    1.05
  29   0 -11    1.13    1.39
  29   0 -11    2.03    1.56
 -29   0  11   -0.90    1.49
 -29   0  11   -0.61    1.02
 -29   0  12    7.05    1.44
 -29   0  12   11.37    2.35
  29   0 -13   -0.37    1.29
 -29   0  13    0.07    1.05
  29   0 -14    0.44    1.37
  29   0 -14    4.83    1.64
 -29   0  14    1.12    1.15
 -29   0  14    4.40    1.64
  29   0 -15    1.00    1.49
  29   0 -15    1.47    1.36
 -29   0  15   -1.46    1.47
 -29   0  15    0.54    1.10
  29   0 -16    3.34    1.76
  29   0 -16    2.66    1.47
  29   0 -17    0.46    1.29
  29   0 -17    0.36    1.49
 -29   0  17    0.63    1.61
 -29   0  17    0.51    1.12
  29   0 -19    1.30    1.32
  29   0 -19   -0.81    1.52
 -29   0  19    1.78    1.59
 -29   0  19   -0.47    1.03
  29   0 -20   -0.61    1.54
  29   0 -20    0.78    1.34
 -29   0  20    0.14    1.12
 -29   0  20   -0.56    1.59
  29   0 -21    0.64    1.36
  29   0 -21    1.93    1.64
 -29   0  21    1.30    1.12
 -29   0  21   -2.30    1.56
  29   0 -22   -0.47    1.41
  29   0 -22   -1.41    1.68
 -29   0  22    1.24    1.74
 -29   0  22    2.00    1.27
  29   0 -23   -0.64    1.61
 -29   0  23    0.58    1.58
 -29   0  24    1.34    1.20
 -29   0  24    0.05    1.71
  29   0 -25   -0.12    1.81
  29   0 -25   -0.68    1.36
 -29   0  25    1.90    1.17
  29   0 -26   -0.86    1.36
  29   0 -26   -2.98    1.63
 -29   0  26    0.34    1.20
 -29   0  26   -2.68    1.64
  29   0 -27    0.75    1.56
  29   0 -27   -1.68    1.34
 -29   0  27    0.14    1.29
 -29   0  27   -0.41    1.56
  29   0 -28   -1.24    1.61
  29   0 -28   -0.20    1.47
 -29   0  28   -0.17    1.32
 -29   0  28    4.81    1.68
  29   0 -29   -0.42    1.59
  29   0 -29   -1.37    1.46
 -29   0  29   -1.85    1.34
 -29   0  29   -0.32    1.58
  29   0 -30    0.10    1.49
  29   0 -30   -0.44    1.78
 -29   0  30   -0.19    1.74
 -29   0  30    0.66    1.49
  29   0 -31    0.80    1.58
  29   0 -31    0.46    1.74
 -29   0  31    0.02    1.69
 -29   0  31    0.14    1.41
  29   0 -32    3.59    1.91
  29   0 -32    0.46    1.59
 -29   0  32    1.08    1.54
 -29   0  32    2.30    1.83
  29   0 -33   -1.47    1.68
 -29   0  33   -0.19    1.73
  29   0 -34   -1.36    1.71
 -29   0  34   -0.85    1.69
 -30   0  -5    0.22    0.98
 -30   0  -4   11.81    1.61
  30   0   3    0.07    1.07
 -30   0  -3    0.51    0.93
 -30   0  -3    1.12    1.25
  30   0   2   -0.08    0.81
  30   0   2    1.61    1.19
 -30   0  -2    0.42    0.91
  30   0   1    0.00    0.81
  30   0   0    3.95    1.02
  30   0   0    6.01    1.42
  30   0  -1    0.76    0.81
  30   0  -1    1.36    1.27
 -30   0   1    1.07    0.86
 -30   0   1   -1.74    1.36
 -30   0   2   10.94    1.81
 -30   0   2    5.45    1.19
  30   0  -3    2.47    1.41
  30   0  -3    0.17    0.98
 -30   0   3    0.05    1.46
 -30   0   3    0.37    0.98
  30   0  -5    0.14    1.44
  30   0  -5    0.17    1.03
 -30   0   5    0.12    1.44
 -30   0   5   -0.56    1.00
  30   0  -6    2.69    1.24
  30   0  -6    3.03    1.56
 -30   0   6    2.03    1.15
 -30   0   6    0.66    1.47
  30   0  -7   -1.07    1.46
  30   0  -7   -0.95    1.08
 -30   0   7    1.05   28.42
 -30   0   7   -0.78    1.46
  30   0  -8    9.15    1.78
 -30   0   8    7.98    1.83
  30   0  -9   -3.61    1.46
 -30   0   9   -1.19    1.51
 -30   0   9    0.95    1.15
  30   0 -11   -1.27    1.58
  30   0 -11    1.02    1.27
 -30   0  11    1.08    0.97
  30   0 -12    0.34    1.29
 -30   0  12    1.22    1.56
 -30   0  12   -1.07    0.95
  30   0 -13   -0.14    1.49
  30   0 -13   -0.93    1.19
 -30   0  13    0.69    1.03
 -30   0  13    0.41    1.52
  30   0 -14    3.05    1.59
  30   0 -14    0.53    1.30
 -30   0  14    0.12    1.03
 -30   0  14    3.29    1.61
  30   0 -15    0.22    1.24
  30   0 -15    1.03    1.49
 -30   0  15   -0.85    1.52
 -30   0  15    1.25    1.10
  30   0 -16    0.14    1.27
  30   0 -16    0.75    1.63
 -30   0  16    0.76    1.10
 -30   0  16   -1.51    1.47
  30   0 -17    1.19    1.59
  30   0 -17    1.34    1.32
 -30   0  17    1.85    1.63
 -30   0  17   -0.37    1.03
  30   0 -18    3.54    1.76
  30   0 -18    0.95    1.36
 -30   0  18    0.19    1.15
 -30   0  18    5.01    1.74
  30   0 -19   -0.91    1.66
  30   0 -19    1.00    1.27
 -30   0  19   -0.14    1.03
 -30   0  19    0.75    1.64
  30   0 -20    0.03    1.68
  30   0 -20    2.93    1.42
 -30   0  20    0.05    1.05
 -30   0  20    3.18    1.76
  30   0 -21   -1.24    1.58
 -30   0  21   -1.93    1.61
  30   0 -22    1.78    1.41
  30   0 -22    0.49    1.63
 -30   0  22    0.75    1.15
 -30   0  22    0.93    1.63
  30   0 -23    0.58    1.25
  30   0 -23   -2.95    1.63
 -30   0  23   -3.15    1.61
 -30   0  23    0.80    1.19
  30   0 -24    0.71    1.37
 -30   0  24    0.71    1.19
  30   0 -25   -0.34    1.59
  30   0 -25    1.19    1.34
 -30   0  25    1.61    1.17
 -30   0  25    1.19    1.63
  30   0 -26    0.32    1.25
  30   0 -26    0.32    1.59
 -30   0  26   -0.86    1.19
 -30   0  26    0.69    1.59
  30   0 -27   -2.51    1.59
  30   0 -27   -0.24    1.27
 -30   0  27   -1.37    1.68
 -30   0  27   -0.12    1.17
  30   0 -28    1.19    1.66
  30   0 -28    0.29    1.34
 -30   0  28   -1.05    1.13
 -30   0  28   -1.64    1.61
  30   0 -29    1.10    1.32
  30   0 -29   -0.54    1.64
 -30   0  29    0.42    1.25
 -30   0  29   -2.22    1.54
  30   0 -30    0.27    1.32
  30   0 -30    0.00    1.64
 -30   0  30   -1.03    1.64
 -30   0  30   -0.59    1.27
  30   0 -31   -3.27    1.66
 -30   0  31   -3.40    1.56
  30   0 -32   -0.42    1.74
 -30   0  32   -2.61    1.83
 -31   0  -3    1.12    1.39
 -31   0  -1    0.00    1.30
 -31   0  -1    0.68    0.88
  31   0  -1   -1.68    1.37
  31   0  -1    1.32    0.85
 -31   0   1    1.44    1.49
 -31   0   1    0.30    0.86
  31   0  -3   -0.80    0.80
  31   0  -3    2.34    1.44
 -31   0   3   -0.61    1.37
 -31   0   3    0.80    0.85
  31   0  -4   -1.12    1.42
  31   0  -4   -0.78    0.88
 -31   0   4    1.90    1.54
 -31   0   4   -0.03    0.83
  31   0  -5    0.07    1.00
  31   0  -5   -0.78    1.41
 -31   0   5   -0.69    0.91
 -31   0   5   -0.17    1.51
  31   0  -6   -1.20    0.93
  31   0  -6    1.56    1.44
 -31   0   6    0.59    1.54
 -31   0   6    0.10    0.93
  31   0  -7   -1.05    1.00
  31   0  -7   -1.85    1.49
 -31   0   7   -2.10    1.47
  31   0  -8    4.39    1.61
 -31   0   8   -0.08    0.95
 -31   0   8   -0.69    1.51
  31   0  -9   -0.02    1.02
  31   0  -9    1.41    1.66
 -31   0   9   -0.81    1.61
 -31   0   9    1.85    1.03
  31   0 -10   10.96    1.69
 -31   0  10   10.20    1.61
  31   0 -11   -0.71    1.05
 -31   0  11    0.53    1.05
 -31   0  11   -2.57    1.71
  31   0 -13    0.75    1.22
  31   0 -13    1.44    1.71
 -31   0  13   -0.08    1.10
 -31   0  13   -1.47    1.71
  31   0 -14    0.20    1.25
  31   0 -14   -0.22    1.58
 -31   0  14   -0.53    1.00
 -31   0  14    0.46    1.64
  31   0 -15   -0.03    1.24
  31   0 -15   -1.32    1.61
 -31   0  15   -1.81    0.98
 -31   0  15    2.13    1.64
  31   0 -16    2.59    1.32
  31   0 -16    3.47    1.78
 -31   0  16    0.20    1.13
 -31   0  16    5.01    1.78
  31   0 -17    1.44    1.24
  31   0 -17   -3.13    1.61
 -31   0  17    0.08    1.13
 -31   0  17   -0.98    1.56
  31   0 -18    1.98    1.25
  31   0 -18    0.41    1.63
 -31   0  18   -0.20    1.08
 -31   0  18    1.74    1.68
  31   0 -19   -4.03    1.64
  31   0 -19   -0.86    1.19
 -31   0  19    1.41    1.15
 -31   0  19   -0.44    1.66
  31   0 -20    6.69    2.02
 -31   0  20    2.05    1.39
 -31   0  20    5.42    1.95
  31   0 -21   -0.46    1.74
  31   0 -21    0.41    1.27
 -31   0  21   -1.52    1.08
 -31   0  21    0.02    1.71
  31   0 -22    0.83    1.37
 -31   0  22   -0.29    1.19
  31   0 -23    1.96    1.37
  31   0 -23   -0.59    1.68
 -31   0  23   -1.19    1.15
 -31   0  23    0.63    1.69
  31   0 -24   -0.68    1.37
  31   0 -24    4.37    1.78
 -31   0  24    2.61    1.25
 -31   0  24    1.08    1.71
  31   0 -25    0.81    1.29
  31   0 -25    0.02    1.66
 -31   0  25   -2.34    1.17
 -31   0  25    2.63    1.66
  31   0 -26   -0.75    1.37
  31   0 -26    0.00    1.69
 -31   0  26    2.00    1.30
 -31   0  26    0.00    1.69
  31   0 -27    1.05    1.34
  31   0 -27    2.12    1.73
 -31   0  27    0.58    1.69
 -31   0  27   -0.61    1.19
  31   0 -28    1.73    1.71
  31   0 -28    0.24    1.25
 -31   0  28    0.42    1.66
 -31   0  28    1.27    1.15
  31   0 -29    0.02    1.69
 -31   0  29    0.08    1.76
  31   0 -30   -1.41    1.66
 -31   0  30   -0.19    1.71
 -32   0   3   -1.19    1.54
  32   0  -4    5.34    1.61
 -32   0   4    4.79    1.71
  32   0  -5    1.52    0.97
  32   0  -5   -0.98    4.39
 -32   0   5    1.13    0.98
 -32   0   5    0.32    1.56
  32   0  -6   -0.24    0.93
  32   0  -6    0.88    1.58
 -32   0   6    0.58    1.49
  32   0  -7    2.51    1.63
 -32   0   7   -0.66    0.90
 -32   0   7    0.80    1.52
  32   0  -8    2.39    1.07
  32   0  -8    3.40    1.68
 -32   0   8    0.47    0.97
 -32   0   8    1.22    1.63
  32   0  -9   -1.85    1.61
  32   0  -9   -0.90    0.95
 -32   0   9    0.12    1.00
  32   0 -10    1.41    1.10
 -32   0  10    2.54    1.73
 -32   0  10    1.88    1.15
  32   0 -11   -0.63    1.66
  32   0 -11    2.17    1.08
 -32   0  11    0.75    1.61
 -32   0  11    1.19    1.02
  32   0 -12    4.73    1.83
  32   0 -12    0.85    1.12
 -32   0  12    1.90    1.71
 -32   0  12    0.78    1.10
  32   0 -13    0.37    1.07
  32   0 -13    1.29    1.68
  32   0 -14    8.42    2.05
  32   0 -14    3.73    1.32
 -32   0  14    4.45    1.88
  32   0 -15    0.02    1.20
  32   0 -15    0.85    1.66
 -32   0  15   -0.05    1.12
 -32   0  15    0.56    1.66
  32   0 -16   -0.75    1.20
  32   0 -16    1.95    1.73
 -32   0  16    0.95    1.59
 -32   0  16    0.30    1.13
  32   0 -17   -0.56    1.22
  32   0 -17   -1.85    1.58
 -32   0  17    1.10    1.08
 -32   0  17    0.44    1.66
  32   0 -18   -1.39    1.63
 -32   0  18    0.56    1.66
  32   0 -19   -1.29    1.25
  32   0 -19   -1.74    1.59
 -32   0  19    0.27    1.12
 -32   0  19   -2.51    1.58
  32   0 -20    0.71    1.22
  32   0 -20    1.30    1.69
 -32   0  20    1.49    1.19
  32   0 -21   -2.13    1.17
 -32   0  21   -1.27    1.10
 -32   0  21   -1.17    1.74
  32   0 -22    1.32    1.36
  32   0 -22    3.05    1.80
 -32   0  22    2.03    1.71
 -32   0  22    2.08    1.22
  32   0 -23   -2.03    1.25
  32   0 -23   -1.52    1.68
  32   0 -24    4.25    1.85
  32   0 -24    0.73    1.37
 -32   0  24    1.69    1.29
 -32   0  24    3.88    1.81
  32   0 -25   -1.49    1.29
  32   0 -25   -1.66    1.69
 -32   0  25    1.41    1.25
 -32   0  25   -2.30    1.66
  32   0 -26    1.51    1.41
  32   0 -26    1.42    1.86
 -32   0  26    0.27    1.73
 -32   0  26   -0.58    1.22
  32   0 -27   -0.56    1.41
  32   0 -27    0.07    1.76
 -32   0  27    3.22    1.81
  32   0 -28    3.25    1.93
 -32   0  28    2.98    1.80
  33   0 -18    1.36    1.73
  33   0 -19   -1.73    1.24
  33   0 -20   -1.34    1.71
  33   0 -20    0.78    1.34
  33   0 -21   -0.83    1.22
  33   0 -21   -0.90    1.66
  33   0 -22    0.71    1.83
 -32  -1  27    1.00    1.71
  32   1 -27    0.97    1.76
 -32  -1  26   -0.44    1.69
  32   1 -26   -1.98    1.64
 -32  -1  25    0.03    1.17
 -32  -1  25    2.79    1.73
  32   1 -25    0.03    1.71
  32   1 -25   -1.02    1.27
 -32  -1  24   -1.46    1.13
 -32  -1  24    0.85    1.74
  32   1 -24   -0.15    1.29
  32   1 -24   -1.85    1.74
 -32  -1  23   -1.05    1.59
 -32  -1  23   -0.98    1.08
  32   1 -23   -1.07    1.66
  32   1 -23    0.69    1.25
 -32  -1  22   -0.83    1.10
 -32  -1  22    2.27    1.76
  32   1 -22   -0.51    1.27
  32   1 -22    1.47    1.73
 -32  -1  21   -1.13    1.17
 -32  -1  21    0.37    1.80
  32   1 -21    0.83    1.76
  32   1 -21   -0.98    1.25
 -32  -1  20    0.58    1.20
 -32  -1  20    0.81    1.74
  32   1 -20   -1.03    1.81
  32   1 -20   -0.97    1.30
 -32  -1  19    0.80    1.15
  32   1 -19   -1.76    1.24
 -32  -1  18    0.58    1.61
 -32  -1  18    0.03    1.10
  32   1 -18    2.37    1.32
  32   1 -18   -0.42    1.69
 -32  -1  17    1.61    1.68
  32   1 -17    2.86    1.76
 -32  -1  16    3.71    1.69
  32   1 -16    1.95    1.12
  32   1 -16    1.44    1.74
 -32  -1  15   -0.20    1.05
 -32  -1  15    1.19    1.69
 -32  -1  14   -0.68    1.02
 -32  -1  14    0.83    1.59
  32   1 -14    0.36    1.03
  32   1 -14   -0.78    1.68
 -32  -1  13    1.66    1.68
 -32  -1  13    1.34    1.12
  32   1 -13    2.42    1.78
  32   1 -13    0.39    1.13
 -32  -1  12    0.37    1.07
 -32  -1  12    2.30    1.66
  32   1 -12    0.27    1.02
  32   1 -12    0.73    1.73
 -32  -1  11    2.93    1.73
 -32  -1  11    1.39    1.10
  32   1 -11    3.78    1.76
  32   1 -11    0.49    1.02
 -32  -1  10    1.41    1.07
 -32  -1  10    3.73    1.74
  32   1 -10    3.34    1.83
  32   1 -10    0.34    1.05
 -32  -1   9   -1.96    1.64
 -32  -1   9    0.42    1.00
  32   1  -9    2.08    1.13
  32   1  -9    0.10    1.68
 -32  -1   8   -0.54    0.97
  32   1  -8   -0.68    1.02
 -32  -1   7    4.27    1.30
 -32  -1   7    7.05    2.10
  32   1  -6    8.50    2.05
  32   1  -5    0.91    0.91
 -31  -1  29    0.78    1.80
  31   1 -29   -2.15    1.74
 -31  -1  28    0.00    1.78
  31   1 -28    0.98    1.80
 -31  -1  27    1.20    1.25
 -31  -1  27    1.93    1.76
  31   1 -27    0.53    1.30
  31   1 -27   -0.56    1.69
 -31  -1  26    0.75    1.27
 -31  -1  26    0.83    1.74
  31   1 -26    0.39    1.27
  31   1 -26    3.15    1.83
 -31  -1  25    1.85    1.71
 -31  -1  25    0.17    1.19
  31   1 -25    0.20    1.73
  31   1 -25   -1.63    1.30
 -31  -1  24   -1.63    1.15
 -31  -1  24    1.25    1.68
  31   1 -24   -0.30    1.36
  31   1 -24   -2.63    1.68
 -31  -1  23   -0.95    1.13
 -31  -1  23   -2.71    1.61
  31   1 -23   -0.71    1.30
  31   1 -23    1.39    1.78
 -31  -1  22    0.20    1.69
 -31  -1  22    0.02    1.22
  31   1 -22    0.29    1.25
  31   1 -22    0.97    1.73
 -31  -1  21    0.25    1.12
  31   1 -21   -0.97    1.20
 -31  -1  20    1.13    1.19
 -31  -1  20    0.39    1.76
  31   1 -20    3.44    1.85
  31   1 -20   -1.05    1.29
 -31  -1  19   -0.47    1.68
 -31  -1  19    0.30    1.15
  31   1 -19    0.64    1.29
  31   1 -19   -0.91    1.64
 -31  -1  18    0.86    1.66
  31   1 -18   -0.05    1.24
  31   1 -18    0.85    1.66
 -31  -1  17   -1.59    1.08
 -31  -1  17    1.71    1.64
  31   1 -17    2.57    1.24
  31   1 -17   -0.66    1.59
 -31  -1  16    2.41    1.20
 -31  -1  16    0.46    1.68
  31   1 -16    2.93    1.78
  31   1 -16    0.08    1.24
 -31  -1  15    3.88    1.83
 -31  -1  15    0.98    1.19
  31   1 -15    0.59    1.24
  31   1 -15    1.96    1.80
 -31  -1  14    5.18    1.78
  31   1 -14    1.58    1.68
  31   1 -14    1.78    1.10
 -31  -1  13    1.44    1.08
 -31  -1  13    6.18    1.86
  31   1 -13    2.19    1.19
  31   1 -13    6.86    1.96
 -31  -1  12   -1.03    0.98
 -31  -1  12   -0.85    1.59
  31   1 -12    0.51    1.68
  31   1 -12   -0.88    1.00
 -31  -1  11   -0.61    0.98
 -31  -1  11   -1.52    1.61
  31   1 -11    2.76    1.66
  31   1 -11   -0.22    1.02
 -31  -1  10    3.71    1.17
 -31  -1  10    6.69    1.85
  31   1 -10    5.49    1.90
  31   1 -10    1.83    1.10
 -31  -1   9    1.56    2.57
  31   1  -9   -0.90    0.98
 -31  -1   8    0.12    1.59
 -31  -1   8   -0.54    0.98
  31   1  -8   -0.61    0.91
  31   1  -8    1.02    1.59
 -31  -1   7   -1.46    1.47
 -31  -1   7    0.32    0.93
  31   1  -7    0.58    1.56
  31   1  -7    0.63    0.95
 -31  -1   6    1.86    1.59
  31   1  -6    0.36    1.54
 -31  -1   5    4.29    1.69
 -31  -1   5    1.83    1.07
  31   1  -5    3.85    1.66
  31   1  -5    2.52    1.05
 -31  -1   4    0.69    0.88
 -31  -1   4   -0.78    1.52
  31   1  -4    3.78    1.59
  31   1  -4    0.37    0.88
 -31  -1   3    0.05    0.86
 -31  -1   3    0.56    1.49
  31   1  -3    0.37    0.76
  31   1  -3   -0.24    1.49
 -31  -1   2    1.10    1.54
 -31  -1   2    1.46    0.91
  31   1  -2    1.41    1.42
 -31  -1   1    0.68    0.91
 -30  -1  31    1.69    1.86
  30   1 -31    0.22    1.76
 -30  -1  30    0.63    1.73
  30   1 -30    1.74    1.76
 -30  -1  29    1.20    1.29
 -30  -1  29   -1.34    1.68
  30   1 -29    1.12    1.69
  30   1 -29    0.46    1.32
 -30  -1  28    0.20    1.64
 -30  -1  28    0.10    1.22
  30   1 -28    0.07    1.68
  30   1 -28    0.56    1.34
 -30  -1  27   -0.71    1.71
 -30  -1  27   -0.53    1.17
  30   1 -27   -0.24    1.63
  30   1 -27    0.63    1.30
 -30  -1  26    1.83    1.24
 -30  -1  26   -0.32    1.63
  30   1 -26    2.13    1.68
  30   1 -26    0.46    1.30
 -30  -1  25    1.27    1.68
 -30  -1  25   -0.22    1.17
  30   1 -25   -0.24    1.64
  30   1 -25   -1.81    1.29
 -30  -1  24   -0.66    1.63
 -30  -1  24    0.47    1.19
  30   1 -24    0.73    1.30
  30   1 -24   -1.20    1.71
 -30  -1  23    1.61    1.83
 -30  -1  23   -0.56    1.20
  30   1 -23    0.78    1.34
 -30  -1  22   -1.59    1.07
  30   1 -22   -0.66    1.19
  30   1 -22   -0.88    1.68
 -30  -1  21    2.24    1.64
 -30  -1  21    0.37    1.08
  30   1 -21    0.10    1.66
  30   1 -21   -0.39    1.24
 -30  -1  20   -0.98    1.61
  30   1 -20    2.54    1.68
 -30  -1  19   -0.02    1.20
 -30  -1  19   -0.08    1.74
  30   1 -19    4.13    1.80
  30   1 -19    1.86    1.39
  30   1 -18    8.50    2.08
  30   1 -18    5.96    1.54
 -30  -1  17    1.02    1.12
 -30  -1  17   -1.83    1.61
  30   1 -17   -0.41    1.71
  30   1 -17    0.51    1.24
 -30  -1  16    0.25    1.07
 -30  -1  16   -2.90    1.59
  30   1 -16    4.40    1.69
  30   1 -16   -0.30    1.22
 -30  -1  15   -1.22    1.03
 -30  -1  15    1.52    1.59
  30   1 -15    0.97    1.68
  30   1 -15    1.19    1.20
 -30  -1  14    0.63    1.07
 -30  -1  14    1.88    1.56
  30   1 -14    4.17    1.73
  30   1 -14    0.02    1.25
 -30  -1  13    0.46    1.02
 -30  -1  13   -2.07    1.52
  30   1 -13    0.15    1.66
  30   1 -13   -0.61    1.20
 -30  -1  12   -0.80    1.56
 -30  -1  12    0.83    1.13
  30   1 -12    0.47    1.64
  30   1 -12   -1.29    0.97
 -30  -1  11    2.93    1.74
 -30  -1  11    2.57    1.19
  30   1 -11    4.05    1.27
  30   1 -11    1.73    1.78
 -30  -1  10    1.49    1.20
  30   1 -10    0.86    1.12
 -30  -1   8    6.61    1.83
 -30  -1   8    1.76    1.17
  30   1  -8    4.83    1.37
  30   1  -8    4.66    1.74
 -30  -1   7    1.20    1.49
  30   1  -7    1.22    1.51
 -30  -1   6    3.25    1.19
 -30  -1   6    4.90    1.66
 -30  -1   5    2.35    1.54
 -30  -1   5    1.71    1.05
 -30  -1   3    0.29    1.46
 -30  -1   3   -1.76    0.85
  30   1  -3    1.37    1.44
  30   1  -3   -1.22    0.86
 -30  -1   2    0.51    1.37
 -30  -1   2    1.19    0.88
 -30  -1   1    4.32    1.49
 -30  -1   1    1.00    0.86
  30   1  -1    1.81    0.86
  30   1  -1    1.42    1.36
 -30  -1   0   -0.27    0.88
 -30  -1   0    0.15    1.42
  30   1   0    1.22    0.81
  30   1   0    0.90    1.30
 -30  -1  -1   14.19    1.90
 -30  -1  -1   10.84    1.41
 -30  -1  -2    0.59    1.34
 -30  -1  -2    0.15    0.90
  30   1   2    0.32    0.81
 -30  -1  -3    0.39    0.88
  30   1   3    1.49    1.34
 -30  -1  -4    5.52    1.13
 -30  -1  -4    8.81    1.51
  29   1 -33   -1.59    1.78
 -29  -1  32    0.56    1.69
  29   1 -32    0.83    1.66
 -29  -1  31    1.07    1.68
 -29  -1  31   -0.19    1.22
  29   1 -31    1.02    1.36
  29   1 -31   -0.93    1.69
 -29  -1  30   -1.76    1.59
 -29  -1  30   -0.83    1.19
  29   1 -30    0.56    1.37
  29   1 -30    2.42    1.64
 -29  -1  29   -2.19    1.07
 -29  -1  29    1.03    1.59
  29   1 -29    0.56    1.25
  29   1 -29   -0.12    1.59
 -29  -1  28   -0.58    1.19
 -29  -1  28    0.71    1.63
  29   1 -28   -0.20    1.59
  29   1 -28   -1.66    1.25
 -29  -1  27    1.76    1.68
 -29  -1  27    1.61    1.22
  29   1 -27    0.51    1.32
  29   1 -27    0.85    1.74
 -29  -1  26    1.32    1.64
 -29  -1  26    1.56    1.19
  29   1 -26    1.81    1.66
  29   1 -26   -2.81    1.24
 -29  -1  25   -0.66    1.22
 -29  -1  25    0.20    1.66
  29   1 -25    2.79    1.39
  29   1 -25   -1.63    1.69
 -29  -1  24    0.54    1.13
  29   1 -24   -1.34    1.32
 -29  -1  23   -0.46    1.13
 -29  -1  23   -0.08    1.56
  29   1 -23   -2.17    1.56
  29   1 -23    0.44    1.30
 -29  -1  22   -0.61    1.13
 -29  -1  22    0.32    1.64
  29   1 -22    0.20    1.59
 -29  -1  21    0.59    1.66
  29   1 -21   -0.25    1.32
  29   1 -21   -0.12    1.64
 -29  -1  20   -0.46    1.08
 -29  -1  20    1.20    1.59
  29   1 -20    0.07    1.34
  29   1 -20    1.02    1.64
 -29  -1  19    1.71    1.13
 -29  -1  19   -0.81    1.56
  29   1 -19   -0.44    1.58
  29   1 -19    2.44    1.36
 -29  -1  18    0.88    1.19
 -29  -1  18    0.64    1.61
  29   1 -18    2.59    1.46
  29   1 -18    2.81    1.68
 -29  -1  17    0.39    1.51
 -29  -1  17   -1.24    1.08
  29   1 -17   -0.93    1.27
  29   1 -17   -0.68    1.49
 -29  -1  16   -1.51    1.49
 -29  -1  16   -1.58    1.08
  29   1 -16   -0.05    1.30
  29   1 -16   -1.27    1.49
 -29  -1  15   -0.08    1.49
 -29  -1  15    0.39    1.07
  29   1 -15    0.66    1.47
  29   1 -15    0.47    1.25
 -29  -1  14    2.12    1.52
 -29  -1  14    0.41    1.00
  29   1 -14    1.25    1.37
  29   1 -14    1.69    1.52
 -29  -1  13    6.72    1.80
 -29  -1  13    5.83    1.27
 -29  -1  12    0.14    1.05
 -29  -1  12    0.58    1.61
  29   1 -12   -1.42    1.27
 -29  -1  11    2.29    1.02
  29   1 -11    1.85    1.34
 -29  -1  10   -1.19    1.51
 -29  -1  10    1.83   14.67
  29   1 -10    0.14    1.02
  29   1 -10   -0.80    1.47
 -29  -1   9    6.69    1.68
 -29  -1   9    2.00    1.20
  29   1  -9    0.34    1.08
  29   1  -9    5.22    1.64
 -29  -1   8    4.29    1.73
  29   1  -8    5.64    1.66
 -29  -1   7    2.73    1.63
 -29  -1   7    0.71    1.17
  29   1  -7    0.97    1.19
  29   1  -7    4.35    1.59
 -29  -1   6   -0.63    1.05
 -29  -1   6    1.76    1.52
  29   1  -6    1.96    1.47
  29   1  -6    2.10    1.13
 -29  -1   5    1.90    1.44
 -29  -1   5   -0.47    1.00
  29   1  -5    1.02    1.39
  29   1  -5   -0.12    1.05
 -29  -1   4   -0.19    0.97
 -29  -1   4   -1.03    1.37
  29   1  -4    1.03    1.02
  29   1  -4    0.75    1.39
 -29  -1   3   -0.85    0.97
 -29  -1   3    1.86    1.46
  29   1  -3    0.68    1.03
  29   1  -3    0.34    1.39
 -29  -1   2    0.47    1.00
 -29  -1   2    0.54    1.36
  29   1  -2    0.14    0.90
  29   1  -2    0.20    1.36
 -29  -1   1   -0.91    0.85
 -29  -1   1    0.41    1.34
  29   1  -1    0.85    1.32
  29   1  -1    1.32    0.83
 -29  -1   0    3.61    1.44
 -29  -1   0    0.20    0.93
  29   1   0    3.42    1.34
  29   1   0    3.98    1.03
 -29  -1  -1   16.13    1.90
 -29  -1  -1   10.25    1.37
 -29  -1  -2    1.83    1.36
 -29  -1  -2   -0.44    0.91
  29   1   2    0.05    0.91
 -29  -1  -3    4.13    1.10
  29   1   3    7.10    1.17
 -29  -1  -4    0.56    1.05
 -29  -1  -4   -0.14    1.20
  29   1   4    0.30    1.13
  29   1   4    0.39    0.85
 -29  -1  -5    0.97    1.19
 -29  -1  -5    0.78    0.95
  29   1   5    0.03    1.02
 -29  -1  -6    4.57    1.10
 -29  -1  -6    3.98    1.39
  29   1   6    5.67    0.95
 -29  -1  -8    0.78    0.80
 -28  -1  34   -0.46    1.69
  28   1 -34   -1.30    1.74
 -28  -1  33   -0.69    1.61
  28   1 -33    0.78    1.71
 -28  -1  32    1.63    1.39
 -28  -1  32    1.15    1.69
  28   1 -32   -1.71    1.58
  28   1 -32   -0.63    1.68
 -28  -1  31    1.47    1.54
 -28  -1  31    2.74    1.78
  28   1 -31    0.58    1.58
  28   1 -31    1.85    1.78
 -28  -1  30    0.00    1.68
 -28  -1  30   -0.85    1.39
  28   1 -30   -0.90    1.69
  28   1 -30    0.97    1.56
 -28  -1  29    0.66    1.44
 -28  -1  29   -0.59    1.63
  28   1 -29    2.56    1.74
  28   1 -29    0.08    1.44
 -28  -1  28    1.49    1.30
 -28  -1  28    0.14    1.64
  28   1 -28    0.10    1.63
  28   1 -28    3.25    1.51
 -28  -1  27   -0.08    1.56
 -28  -1  27   -0.59    1.20
  28   1 -27    0.41    1.59
  28   1 -27    0.00    1.32
 -28  -1  26   -0.47    1.20
  28   1 -26    1.07    1.37
 -28  -1  25   -0.02    1.15
 -28  -1  25   -0.32    1.61
  28   1 -25   -0.36    1.39
  28   1 -25   -1.00    1.63
 -28  -1  24   -0.53    1.63
 -28  -1  24   -0.46    1.08
  28   1 -24    1.69    1.42
  28   1 -24   -1.85    1.52
 -28  -1  23   -1.07    1.59
  28   1 -23   -1.69    1.58
 -28  -1  22    3.35    1.71
 -28  -1  22   -0.78    1.17
 -28  -1  21    3.85    1.71
 -28  -1  21    1.80    1.22
  28   1 -21    6.57    1.74
  28   1 -21    1.42    1.39
 -28  -1  20   -0.81    1.08
 -28  -1  20   -1.61    1.49
  28   1 -20    0.68    1.51
  28   1 -20    1.76    1.34
 -28  -1  19   -0.08    1.54
 -28  -1  19    0.07    1.07
  28   1 -19    0.30    1.42
  28   1 -19    0.10    1.24
 -28  -1  18    0.59    1.47
 -28  -1  18   -1.51    1.07
  28   1 -18   -0.10    1.46
  28   1 -18   -0.25    1.30
 -28  -1  17    0.83    1.13
 -28  -1  17    3.22    1.66
  28   1 -17    1.15    1.42
  28   1 -17    2.86    1.56
 -28  -1  15    7.06    1.51
 -28  -1  15   10.82    2.05
 -28  -1  14    0.75    1.08
 -28  -1  14    0.47    1.49
  28   1 -14    1.63    1.51
  28   1 -14    0.20    1.36
 -28  -1  13    2.63    1.15
  28   1 -13    2.83    1.49
 -28  -1  12   10.60    1.64
 -28  -1  12   13.30    2.52
 -28  -1  11    2.86    1.61
 -28  -1  11    1.93    1.13
  28   1 -11    5.52    1.61
  28   1 -11    2.00    1.42
 -28  -1  10    0.32    1.39
 -28  -1  10   -0.37    1.05
  28   1 -10   -0.64    1.36
 -28  -1   9    1.12    1.41
  28   1  -9   -0.76    1.32
 -28  -1   8    4.88    1.49
 -28  -1   8   -0.08    1.25
  28   1  -8    0.58    1.19
  28   1  -8    2.03    1.41
 -28  -1   6    5.35    1.58
 -28  -1   6    0.91    1.36
  28   1  -6    2.49    1.36
  28   1  -6    5.28    1.44
 -28  -1   5   20.80    2.07
 -28  -1   5   13.94    1.98
 -28  -1   4    1.44    1.41
 -28  -1   4    2.24    1.34
  28   1  -4    3.29    1.37
  28   1  -4    2.56    1.34
 -28  -1   3    0.75    1.37
 -28  -1   3    2.12    1.36
  28   1  -3    2.49    1.36
  28   1  -3   -0.03    1.27
 -28  -1   1    9.79    1.71
 -28  -1   1    8.89    1.54
  28   1  -1   11.96    1.61
  28   1  -1    6.62    1.49
 -28  -1   0    0.88    1.13
 -28  -1   0   -1.07    1.12
  28   1   0   -0.25    1.12
  28   1   0    0.76    1.13
 -28  -1  -1   11.79    1.68
 -28  -1  -1   15.67    1.69
  28   1   1   12.70    1.63
  28   1   1   16.06    1.64
 -28  -1  -2   11.79    1.63
 -28  -1  -2   13.13    1.64
  28   1   2   11.13    1.51
 -28  -1  -3   11.26    1.56
  28   1   3   10.67    1.36
  28   1   3   13.30    1.56
 -28  -1  -4    3.56    1.19
 -28  -1  -4    1.13    1.13
  28   1   4    2.86    1.05
  28   1   4    1.73    0.97
 -28  -1  -5    5.52    1.27
 -28  -1  -5    6.27    1.29
  28   1   5    7.98    1.19
 -28  -1  -6   -1.85    1.05
  28   1   6    1.19    0.91
  28   1   6    1.44    0.83
 -28  -1  -7    5.32    1.17
 -28  -1  -7    7.10    1.27
  28   1   7    4.86    1.05
 -28  -1  -8   19.01    1.66
 -28  -1  -9   16.04    1.44
  28   1   9   16.31    1.15
  28   1  10    5.32    0.69
 -27  -1  36    1.78    1.71
  27   1 -36    4.23    1.73
 -27  -1  35    1.30    1.69
  27   1 -35    1.10    1.68
 -27  -1  34    1.54    1.47
 -27  -1  34    1.20    1.69
  27   1 -34   -0.08    1.54
  27   1 -34    0.85    1.63
 -27  -1  33    1.47    1.39
 -27  -1  33   -0.39    1.64
  27   1 -33   -0.69    1.54
  27   1 -33   -0.17    1.69
 -27  -1  32   -0.25    1.34
 -27  -1  32   -1.12    1.61
  27   1 -32    0.47    1.61
  27   1 -32   -0.54    1.49
 -27  -1  31    0.63    1.56
 -27  -1  31    1.08    1.30
  27   1 -31    0.66    1.51
  27   1 -31   -2.15    1.56
 -27  -1  30    0.03    1.54
 -27  -1  30    0.39    1.30
  27   1 -30   -1.80    1.47
  27   1 -30   -0.34    1.54
 -27  -1  29   -0.29    1.37
 -27  -1  29    0.80    1.59
  27   1 -29    1.66    1.71
  27   1 -29   -1.08    1.44
 -27  -1  28   -2.10    1.68
 -27  -1  28   -0.20    1.34
  27   1 -28   -1.07    1.47
 -27  -1  27   -0.71    1.24
  27   1 -27    0.19    1.64
  27   1 -27   -1.88    1.44
 -27  -1  26   -1.17    1.25
 -27  -1  26   -1.64    1.49
  27   1 -26    1.46    1.47
  27   1 -26   -1.85    1.47
 -27  -1  25    2.57    1.61
  27   1 -25   -0.03    1.52
 -27  -1  24   -1.39    1.29
 -27  -1  24    1.71    1.59
  27   1 -24   -1.39    1.32
  27   1 -24    3.24    1.59
 -27  -1  23   -0.12    1.47
 -27  -1  23   -0.46    1.10
  27   1 -23    0.91    1.37
  27   1 -23   -2.22    1.46
 -27  -1  22    1.81    1.17
 -27  -1  22    1.08    1.51
  27   1 -22    1.12    1.34
  27   1 -22    2.71    1.52
 -27  -1  21   -0.64    1.10
 -27  -1  21    1.29    1.51
  27   1 -21   -0.03    1.39
  27   1 -21    0.19    1.51
 -27  -1  20    0.69    1.10
 -27  -1  20   -0.49    1.49
  27   1 -20    1.44    1.46
  27   1 -20    1.08    1.44
 -27  -1  19    0.51    1.05
 -27  -1  19    2.39    1.49
  27   1 -19   -0.63    1.44
  27   1 -19    3.22    1.44
 -27  -1  18   -0.32    1.46
 -27  -1  18    0.69    1.10
  27   1 -18    0.88    1.36
  27   1 -18    0.10    1.34
 -27  -1  17    0.30    1.12
 -27  -1  17    3.27    1.49
  27   1 -17    2.30    1.46
  27   1 -17   -1.22    1.42
 -27  -1  16   -0.54    1.36
 -27  -1  16   -1.52    1.00
  27   1 -16   -0.41    1.36
  27   1 -16    0.68    1.42
 -27  -1  15    1.52    1.12
 -27  -1  15    3.42    1.47
  27   1 -15    2.56    1.59
  27   1 -15    2.51    1.54
 -27  -1  14    3.27    1.20
  27   1 -14    3.44    1.59
 -27  -1  13    2.66    1.12
 -27  -1  13    3.18    1.47
  27   1 -13    1.36    1.39
  27   1 -13    1.02    1.39
 -27  -1  12    4.42    1.49
 -27  -1  12    0.42    1.05
  27   1 -12    1.19    1.39
  27   1 -12    0.37    1.34
 -27  -1  11    2.42    1.17
 -27  -1  11    4.61    1.46
  27   1 -11    5.05    1.42
 -27  -1  10    5.84    1.52
  27   1 -10    3.93    1.36
 -27  -1   9    3.24    1.37
 -27  -1   9    0.59    1.03
  27   1  -9    1.08    1.44
  27   1  -9    2.57    1.25
 -27  -1   8    1.46    0.95
 -27  -1   8    2.96    1.42
  27   1  -8    2.07    1.22
  27   1  -8    0.75    1.41
 -27  -1   7   11.59    1.90
 -27  -1   7   16.99    1.91
 -27  -1   6   -1.32    1.27
 -27  -1   6   -0.46    1.32
  27   1  -6    0.71    1.10
  27   1  -6   -1.44    1.15
 -27  -1   5    0.14    1.30
 -27  -1   5    1.12    1.25
  27   1  -5   -0.22    1.12
  27   1  -5    1.68    1.20
 -27  -1   4    6.47    1.37
 -27  -1   4    2.34    1.44
 -27  -1   3   -2.71    1.24
 -27  -1   3   -1.20    1.17
  27   1  -3   -0.61    1.17
  27   1  -3    0.02    1.05
 -27  -1   2    0.75    1.17
 -27  -1   2    0.51    1.29
  27   1  -2    0.10    1.02
  27   1  -2    0.88    1.15
 -27  -1   1    1.10    1.15
 -27  -1   1    0.34    1.27
  27   1  -1    0.44    1.19
  27   1  -1    1.66    1.02
 -27  -1   0    1.93    1.20
 -27  -1   0    3.22    1.13
  27   1   0    0.83    1.17
  27   1   0    0.63    0.95
 -27  -1  -1    2.19    1.22
 -27  -1  -1    4.27    1.13
  27   1   1    2.17    1.12
  27   1   1    2.76    0.97
 -27  -1  -2    0.07    1.13
  27   1   2    1.22    0.98
 -27  -1  -3    4.83    1.36
  27   1   3    3.47    1.03
  27   1   3    3.95    1.12
 -27  -1  -4   -1.27    0.93
 -27  -1  -4   -0.02    1.12
  27   1   4    0.78    0.88
  27   1   4   -0.34    0.91
 -27  -1  -5    2.17    1.03
 -27  -1  -5    0.83    1.10
  27   1   5    1.69    0.86
 -27  -1  -6   -0.97    0.97
  27   1   6   -0.32    0.76
  27   1   6    0.68    0.83
 -27  -1  -7    5.78    1.24
 -27  -1  -7    9.57    1.19
  27   1   7    8.89    1.05
  27   1   7    7.61    1.05
 -27  -1  -8    0.49    0.90
 -27  -1  -8    0.05    0.86
  27   1   8   -0.34    0.73
  27   1   8    0.90    0.75
 -27  -1  -9    1.41    0.95
 -27  -1  -9    1.54    0.90
  27   1   9    3.25    0.73
 -26  -1  37   -0.76    1.59
 -26  -1  36    1.59    1.47
 -26  -1  36    1.66    1.59
  26   1 -36    0.46    1.66
 -26  -1  35   -0.15    1.63
 -26  -1  35   -2.15    1.29
  26   1 -35    3.37    1.58
  26   1 -35   -0.51    1.69
 -26  -1  34    2.39    1.51
 -26  -1  34    1.64    1.71
  26   1 -34   -0.81    1.51
  26   1 -34    1.59    1.78
 -26  -1  33   -2.39    1.27
 -26  -1  33   -0.66    1.49
  26   1 -33    0.68    1.41
  26   1 -33   -2.44    1.73
 -26  -1  32    0.08    1.56
 -26  -1  32   -1.90    1.30
  26   1 -32   -0.97    1.61
  26   1 -32    0.73    1.51
 -26  -1  31   -0.30    1.29
 -26  -1  31   -2.46    1.52
  26   1 -31   -1.95    1.61
  26   1 -31   -1.19    1.42
 -26  -1  30   -1.58    1.22
 -26  -1  30    1.27    1.56
  26   1 -30   -0.76    1.52
  26   1 -30   -0.91    1.61
 -26  -1  29    1.12    1.30
  26   1 -29   -2.02    1.46
 -26  -1  28   -0.36    1.54
 -26  -1  28   -1.05    1.25
  26   1 -28    1.41    1.52
  26   1 -28    0.34    1.44
 -26  -1  27    0.20    1.32
 -26  -1  27    1.68    1.59
  26   1 -27    1.17    1.54
  26   1 -27    2.44    1.66
 -26  -1  26   -0.05    1.52
  26   1 -26   -0.85    1.58
  26   1 -26    2.03    1.54
 -26  -1  25   -0.20    1.34
 -26  -1  25    0.07    1.58
  26   1 -25   -0.46    1.49
  26   1 -25    1.32    1.56
 -26  -1  24    4.42    1.42
 -26  -1  24    4.71    1.74
  26   1 -24    0.47    1.63
  26   1 -24   -1.66    1.52
 -26  -1  23   -0.36    1.22
 -26  -1  23    0.07    1.49
  26   1 -23   -0.08    1.42
  26   1 -23   -1.96    1.46
 -26  -1  22   -0.42    1.37
 -26  -1  22   -1.32    1.15
  26   1 -22   -1.13    1.51
  26   1 -22    0.24    1.39
 -26  -1  21    0.54    1.41
 -26  -1  21   -0.36    1.19
  26   1 -21    0.27    1.58
  26   1 -21   -1.81    1.37
  26   1 -20    2.57    1.64
  26   1 -20    3.90    1.44
 -26  -1  19   -1.02    1.10
 -26  -1  19    1.47    1.47
  26   1 -19    2.34    1.36
  26   1 -19   -0.83    1.49
 -26  -1  18    2.86    1.54
 -26  -1  18    1.49    1.30
  26   1 -18    1.59    1.64
  26   1 -18    5.44    1.49
 -26  -1  17    3.12    1.52
 -26  -1  17    3.18    1.29
 -26  -1  16    0.66    1.13
  26   1 -16    3.91    1.54
 -26  -1  15    8.67    1.64
  26   1 -15   12.67    2.08
  26   1 -15    9.81    2.00
 -26  -1  14    0.98    1.17
 -26  -1  14    1.42    1.36
  26   1 -14    3.07    1.24
  26   1 -14    0.68    1.46
 -26  -1  13    0.83    1.29
 -26  -1  13   -1.03    1.02
  26   1 -13    1.73    1.13
  26   1 -13    0.76    1.37
 -26  -1  12    2.10    1.36
  26   1 -12    0.58    1.10
 -26  -1  11    0.20    1.17
 -26  -1  11   -0.27    1.32
  26   1 -11   -0.03    1.12
  26   1 -11    1.78    1.52
 -26  -1   9    5.64    1.30
 -26  -1   9    2.51    1.46
  26   1  -9    4.15    1.32
  26   1  -9    2.71    1.51
 -26  -1   8    2.66    1.39
 -26  -1   8    0.25    1.07
  26   1  -8    1.42    1.13
  26   1  -8   -0.47    1.36
 -26  -1   7    3.90    1.41
 -26  -1   7    5.32    1.22
  26   1  -7    3.22    1.58
  26   1  -7    6.81    1.32
 -26  -1   6    6.84    1.66
 -26  -1   6    9.50    1.56
 -26  -1   5   10.69    2.00
 -26  -1   5   16.18    1.73
  26   1  -5   13.64    1.88
  26   1  -5   17.92    1.61
 -26  -1   4    1.63    1.46
 -26  -1   4    0.36    1.17
  26   1  -4   -0.14    1.15
  26   1  -4    0.71    1.02
 -26  -1   3    4.68    1.58
 -26  -1   3    4.64    1.24
  26   1  -3    3.52    1.37
  26   1  -3    4.44    1.13
 -26  -1   2    1.56    1.17
 -26  -1   2   -1.36    1.30
  26   1  -2   -0.17    0.93
  26   1  -2    1.44    1.22
 -26  -1   1    4.69    1.42
 -26  -1   1    6.06    1.34
  26   1  -1    3.73    1.13
  26   1  -1    6.20    1.47
 -26  -1   0   11.06    1.73
 -26  -1   0   13.42    1.58
  26   1   0   14.16    1.39
  26   1   0   10.79    1.63
 -26  -1  -1    3.17    1.27
 -26  -1  -1    4.93    1.22
  26   1   1    2.81    1.17
 -26  -1  -2    0.10    1.15
  26   1   2    1.93    1.08
 -26  -1  -3    3.54    1.08
 -26  -1  -3    0.93    1.20
  26   1   3    5.23    1.19
  26   1   3    3.78    0.93
 -26  -1  -4   28.75    2.34
 -26  -1  -4   32.51    1.95
  26   1   4   32.27    2.22
  26   1   4   32.32    1.80
 -26  -1  -5    2.88    1.30
 -26  -1  -5    3.54    1.02
  26   1   5    1.71    0.88
 -26  -1  -6    0.54    0.88
  26   1   6    0.30    0.78
  26   1   6    0.47    0.88
 -26  -1  -7    7.10    1.07
 -26  -1  -7    7.11    1.29
  26   1   7    7.28    1.08
  26   1   7    8.16    0.97
 -26  -1  -8    2.69    1.03
 -26  -1  -8    2.71    0.88
  26   1   8    2.59    0.85
  26   1   8    2.24    0.78
 -26  -1  -9   15.23    1.22
 -26  -1  -9   13.40    1.34
  26   1   9   14.28    1.08
  26   1   9   11.82    1.12
 -26  -1 -10   -0.90    0.83
 -26  -1 -10    0.64    0.73
 -25  -1  39    0.81    1.68
  25   1 -39    1.17    1.69
 -25  -1  38    1.39    1.63
  25   1 -38    1.61    1.73
 -25  -1  37   -0.47    1.59
 -25  -1  37    2.61    1.51
  25   1 -37    0.22    1.59
  25   1 -37    1.93    1.66
 -25  -1  36    2.15    1.42
 -25  -1  36   -0.49    1.66
  25   1 -36   -3.20    1.59
  25   1 -36   -0.91    1.56
 -25  -1  35    1.25    1.42
 -25  -1  35    0.49    1.56
  25   1 -35   -1.17    1.59
  25   1 -35    2.32    1.51
 -25  -1  34    2.24    1.36
 -25  -1  34    1.59    1.59
  25   1 -34    2.34    1.59
  25   1 -34    2.54    1.66
 -25  -1  33    1.24    1.37
 -25  -1  33   -0.88    1.59
  25   1 -33   -0.24    1.51
  25   1 -33   -0.71    1.51
 -25  -1  32    1.29    1.41
 -25  -1  32    1.74    1.61
  25   1 -32   -1.12    1.52
  25   1 -32   -0.47    1.51
 -25  -1  31    2.96    1.41
  25   1 -31    0.15    1.47
 -25  -1  30   -0.20    1.64
 -25  -1  30    0.10    1.34
  25   1 -30    1.29    1.52
  25   1 -30    0.51    1.59
 -25  -1  29    0.64    1.42
 -25  -1  29    2.73    1.74
  25   1 -29   -0.17    1.59
  25   1 -29    1.73    1.64
 -25  -1  28    0.54    1.58
  25   1 -28    0.66    1.61
 -25  -1  27    0.63    1.52
 -25  -1  27   -0.85    1.19
  25   1 -27    0.59    1.47
  25   1 -27    0.64    1.54
 -25  -1  26   -0.80    1.29
 -25  -1  26    0.97    1.49
  25   1 -26    1.68    1.47
  25   1 -26    0.81    1.56
 -25  -1  25   -0.39    1.37
 -25  -1  25    0.83    1.52
  25   1 -25    0.02    1.64
  25   1 -25   -0.10    1.42
 -25  -1  24    0.24    1.52
 -25  -1  24   -0.14    1.41
  25   1 -24    0.05    1.56
  25   1 -24   -0.34    1.34
  25   1 -23    0.51    1.37
  25   1 -23   -0.19    1.51
  25   1 -22    2.39    1.74
  25   1 -22    3.29    1.47
 -25  -1  21   -0.56    1.25
 -25  -1  21   -0.63    1.46
  25   1 -21    3.22    1.36
  25   1 -21   -0.36    1.56
 -25  -1  20    0.97    1.41
 -25  -1  20   -0.25    1.27
  25   1 -20   -0.91    1.71
  25   1 -20    0.71    1.32
 -25  -1  19    5.59    1.47
 -25  -1  19    5.01    1.44
 -25  -1  18    2.54    1.34
 -25  -1  18    1.85    1.41
  25   1 -18    4.10    1.74
 -25  -1  17   -0.14    1.12
  25   1 -17    1.20    1.51
 -25  -1  16   -0.80    1.12
 -25  -1  16    0.03    1.32
  25   1 -16   -0.86    1.15
  25   1 -16    1.63    1.56
 -25  -1  15    9.01    1.58
 -25  -1  15   13.70    1.76
  25   1 -15   12.94    1.59
  25   1 -15    7.49    1.93
 -25  -1  14    1.51    1.30
 -25  -1  14    2.46    1.17
  25   1 -14   -0.69    1.47
  25   1 -14    0.08    1.10
 -25  -1  13    1.56    1.24
  25   1 -13    1.51    1.10
 -25  -1  12   11.04    1.63
 -25  -1  12   16.89    1.83
  25   1 -12   15.55    1.58
  25   1 -12   11.18    2.03
 -25  -1  11   -0.81    1.22
 -25  -1  11   -0.41    1.05
  25   1 -11    0.56    1.05
  25   1 -11    0.34    1.42
 -25  -1  10    2.17    1.22
 -25  -1  10    1.71    1.29
  25   1 -10    2.79    1.56
  25   1 -10    4.13    1.22
 -25  -1   9    5.69    1.39
 -25  -1   9    2.19    1.19
  25   1  -9    3.98    1.59
  25   1  -9    6.25    1.22
 -25  -1   8   15.02    1.78
 -25  -1   8   17.87    1.85
  25   1  -8   20.67    1.69
  25   1  -8   14.19    2.03
 -25  -1   7    2.24    1.25
 -25  -1   7    1.47    1.12
  25   1  -7    1.47    1.46
  25   1  -7    2.00    1.05
 -25  -1   6    1.42    1.10
 -25  -1   6   -0.12    1.20
  25   1  -6   -0.54    1.34
  25   1  -6    1.64    1.02
 -25  -1   5   22.24    1.88
 -25  -1   5   15.99    2.08
  25   1  -5   20.53    1.61
  25   1  -5   17.38    2.03
 -25  -1   4   17.07    1.69
 -25  -1   4   14.13    1.98
  25   1  -4   13.89    1.90
  25   1  -4   18.31    1.52
 -25  -1   3    1.76    1.15
 -25  -1   3   -1.42    1.24
  25   1  -3    1.20    1.25
  25   1  -3    1.37    0.95
 -25  -1   2   18.46    1.69
 -25  -1   2   17.70    2.03
  25   1  -2   20.34    1.58
  25   1  -2   16.46    1.91
 -25  -1   1   36.00    2.22
 -25  -1   1   33.74    2.61
  25   1  -1   36.10    2.03
  25   1  -1   33.27    2.49
 -25  -1   0    6.94    1.56
 -25  -1   0   12.13    1.46
  25   1   0   12.84    1.66
  25   1   0    9.74    1.27
 -25  -1  -1    1.96    1.30
  25   1   1    3.44    1.19
 -25  -1  -2   15.55    1.66
 -25  -1  -2   17.06    1.78
  25   1   2   17.57    1.80
  25   1   2   16.43    1.37
 -25  -1  -3    9.35    1.30
 -25  -1  -3   10.45    1.56
  25   1   3    7.88    1.36
  25   1   3    9.89    1.10
 -25  -1  -4   -0.03    1.10
 -25  -1  -4    0.36    0.93
  25   1   4   -0.24    0.76
  25   1   4   -0.36    0.98
 -25  -1  -5    3.49    0.95
  25   1   5    3.56    0.85
 -25  -1  -6    8.05    1.54
 -25  -1  -6    8.25    1.08
  25   1   6    6.62    0.91
  25   1   6    6.74    1.17
 -25  -1  -7   -0.19    1.08
 -25  -1  -7    0.76    0.83
  25   1   7    0.81    0.71
  25   1   7    1.66    0.88
 -25  -1  -8    1.63    0.81
 -25  -1  -8   -0.25    1.02
  25   1   8    0.07    0.83
  25   1   8    0.76    0.69
 -25  -1  -9   11.32    1.07
 -25  -1  -9    8.89    1.25
  25   1   9   10.84    1.08
  25   1   9   11.62    0.93
 -25  -1 -10    3.73    0.78
 -25  -1 -10    3.34    0.97
  25   1  10    4.51    0.69
  25   1  10    4.88    0.81
 -25  -1 -11    0.08    0.66
 -25  -1 -11    1.17    0.80
  25   1  11    1.22    0.56
  25   1  11    0.41    0.66
 -24  -1  41   -0.95    1.90
  24   1 -41    0.08    1.98
 -24  -1  40    0.90    1.63
  24   1 -40   -1.39    1.85
 -24  -1  39   -0.24    1.58
 -24  -1  39    0.24    1.47
  24   1 -39   -0.61    1.63
  24   1 -39   -0.83    1.54
 -24  -1  38    1.68    1.64
 -24  -1  38    0.46    1.30
  24   1 -38   -2.74    1.42
  24   1 -38   -3.46    1.56
 -24  -1  37    0.39    1.37
 -24  -1  37    0.05    1.58
  24   1 -37   -0.54    1.51
  24   1 -37   -0.08    1.61
 -24  -1  36   -1.10    1.34
 -24  -1  36    0.46    1.58
  24   1 -36    0.97    1.52
  24   1 -36   -0.73    1.49
 -24  -1  35    0.75    1.64
 -24  -1  35   -1.10    1.41
  24   1 -35    2.96    1.56
  24   1 -35    1.47    1.61
 -24  -1  34   -1.32    1.56
 -24  -1  34   -0.02    1.34
  24   1 -34   -1.30    1.46
  24   1 -34   -1.25    1.54
 -24  -1  33   -2.41    1.49
 -24  -1  33   -0.34    1.30
  24   1 -33   -1.52    1.49
  24   1 -33   -0.20    1.58
 -24  -1  32   -2.20    1.24
  24   1 -32    0.61    1.56
 -24  -1  31    1.42    1.66
 -24  -1  31   -1.32    1.32
  24   1 -31   -1.15    1.52
  24   1 -31   -0.71    1.52
 -24  -1  30   -0.98    1.44
 -24  -1  30   -0.08    1.51
  24   1 -30   -0.12    1.52
 -24  -1  29   -2.12    1.41
 -24  -1  29    1.66    1.56
  24   1 -29   -2.00    1.37
  24   1 -29   -1.13    1.51
 -24  -1  28    1.73    1.42
 -24  -1  28    1.83    1.32
  24   1 -28    1.74    1.36
  24   1 -28    0.29    1.58
 -24  -1  27    1.20    1.36
 -24  -1  27    1.64    1.29
  24   1 -27    0.44    1.56
  24   1 -27    1.27    1.36
 -24  -1  26    0.63    1.24
 -24  -1  26   -0.07    1.37
  24   1 -26   -1.12    1.27
  24   1 -26    1.66    1.69
 -24  -1  25   -0.91    1.27
 -24  -1  25   -0.20    1.22
  24   1 -25   -1.66    1.22
  24   1 -25   -0.02    1.54
 -24  -1  24    0.19    1.30
 -24  -1  24   -0.19    1.29
 -24  -1  23    4.42    1.64
 -24  -1  23    7.89    1.73
  24   1 -23    9.77    2.05
  24   1 -23    8.79    1.54
 -24  -1  22    0.54    1.34
 -24  -1  22    2.07    1.36
  24   1 -22    0.61    1.13
  24   1 -22   -2.39    1.58
 -24  -1  21   14.40    2.10
 -24  -1  21   15.13    2.02
 -24  -1  20    6.98    1.58
 -24  -1  20    4.91    1.54
 -24  -1  19    0.37    1.22
  24   1 -19    1.90    1.54
 -24  -1  18    3.07    1.34
  24   1 -18    2.88    1.74
 -24  -1  17    3.30    1.32
 -24  -1  17    1.07    1.34
  24   1 -17    5.27    1.24
  24   1 -17    2.03    1.71
 -24  -1  16   -0.85    1.19
 -24  -1  16    2.57    1.19
  24   1 -16    1.93    1.03
  24   1 -16   -0.14    1.58
 -24  -1  15    1.37    1.17
  24   1 -15   -0.86    0.98
 -24  -1  14    0.64    1.22
  24   1 -14    0.90    1.03
  24   1 -14    1.07    1.59
 -24  -1  12    1.85    1.22
 -24  -1  12    0.29    1.25
  24   1 -12    3.81    1.10
  24   1 -12    1.07    1.56
 -24  -1  11    6.39    1.39
 -24  -1  11    7.35    1.49
  24   1 -11    9.30    1.36
  24   1 -11    7.96    1.93
 -24  -1  10    8.38    1.51
 -24  -1  10   12.75    1.54
  24   1  -9   17.31    2.22
  24   1  -9   17.04    1.66
 -24  -1   8   15.23    1.76
 -24  -1   8   20.43    1.80
  24   1  -8   20.09    1.64
  24   1  -8   14.75    2.15
 -24  -1   7   63.83    3.10
 -24  -1   7   53.87    3.15
 -24  -1   6    9.03    1.49
 -24  -1   6    8.64    1.37
  24   1  -6    8.33    1.74
  24   1  -6    9.05    1.24
 -24  -1   5   10.06    1.36
 -24  -1   5    6.59    1.37
  24   1  -5    7.62    1.61
  24   1  -5    9.99    1.24
 -24  -1   4   -0.02    1.02
 -24  -1   4    1.03    1.30
  24   1  -4    1.81    0.95
  24   1  -4    3.05    1.24
 -24  -1   3    4.18    1.39
 -24  -1   3    2.51    1.12
  24   1  -3    5.20    1.05
  24   1  -3    6.27    1.41
 -24  -1   2    0.02    1.00
 -24  -1   2    0.61    1.27
  24   1  -2    0.61    0.85
  24   1  -2    0.15    1.15
 -24  -1   1    1.73    1.02
 -24  -1   1   -0.63    1.19
  24   1  -1    1.30    1.12
  24   1  -1    1.22    0.88
 -24  -1   0    5.27    1.41
  24   1   0    5.01    1.25
 -24  -1  -1   44.50    2.79
  24   1   1   38.40    2.24
  24   1   1   42.55    2.63
 -24  -1  -2    4.61    1.12
 -24  -1  -2    3.62    1.27
  24   1   2    2.42    1.19
  24   1   2    2.95    0.95
 -24  -1  -3   54.32    3.07
 -24  -1  -3   57.25    2.69
  24   1   3   55.98    2.46
  24   1   3   59.76    3.17
 -24  -1  -4   22.80    2.00
 -24  -1  -4   20.07    1.52
  24   1   4   22.33    1.41
 -24  -1  -5    3.71    0.98
  24   1   5    3.47    0.81
 -24  -1  -6   32.05    1.81
 -24  -1  -6   34.35    2.37
  24   1   6   35.91    2.22
  24   1   6   32.29    1.66
 -24  -1  -7   29.34    2.13
 -24  -1  -7   31.05    1.73
  24   1   7   30.54    1.58
  24   1   7   33.30    2.05
 -24  -1  -8    0.59    1.08
 -24  -1  -8    0.51    0.78
  24   1   8    1.52    0.88
  24   1   8    0.71    0.69
 -24  -1  -9    7.15    1.15
 -24  -1  -9    6.27    0.93
  24   1   9    7.57    0.80
  24   1   9    6.83    0.97
 -24  -1 -10    5.74    0.88
 -24  -1 -10    6.44    1.05
  24   1  10    7.25    0.78
  24   1  10    8.08    0.93
 -24  -1 -11   19.73    1.47
 -24  -1 -11   20.21    1.22
  24   1  11   21.39    1.29
  24   1  11   21.94    1.13
 -24  -1 -12    5.93    0.95
 -24  -1 -12    5.61    0.73
  24   1  12    5.69    0.63
  24   1  12    6.34    0.73
 -24  -1 -13   13.94    1.05
 -24  -1 -13   13.97    0.90
 -23  -1  42    0.14    1.96
  23   1 -42    1.20    1.96
 -23  -1  41   -0.86    1.81
  23   1 -41   -0.98    1.90
 -23  -1  40    0.71    1.88
 -23  -1  40   -2.42    1.44
  23   1 -40    0.58    2.00
  23   1 -40    3.00    1.61
 -23  -1  39   -0.17    2.02
 -23  -1  39   -1.42    1.51
  23   1 -39   -0.20    1.64
  23   1 -39    1.61    2.03
 -23  -1  38   -0.10    1.39
 -23  -1  38    4.23    1.71
  23   1 -38    1.66    1.93
  23   1 -38   -1.29    1.61
 -23  -1  37    0.90    1.52
 -23  -1  37   -0.07    1.64
  23   1 -37   -0.63    1.64
  23   1 -37    2.35    1.61
 -23  -1  36    0.95    1.36
 -23  -1  36    0.58    1.59
  23   1 -36   -0.14    1.51
  23   1 -36   -1.19    1.49
 -23  -1  35   -1.51    1.36
 -23  -1  35   -0.54    1.64
  23   1 -35    3.35    1.61
  23   1 -35    2.76    1.64
 -23  -1  34   -1.17    1.25
  23   1 -34   -0.05    1.58
 -23  -1  33    0.66    1.32
 -23  -1  33   -0.36    1.61
  23   1 -33   -2.39    1.52
  23   1 -33   -2.41    1.49
 -23  -1  32   -0.63    1.46
 -23  -1  32   -4.57    1.30
  23   1 -32   -0.80    1.47
  23   1 -32    0.91    1.52
 -23  -1  31    1.39    1.42
  23   1 -31   -1.02    1.39
 -23  -1  30   -0.51    1.34
 -23  -1  30   -0.58    1.30
  23   1 -30   -0.58    1.32
  23   1 -30   -0.14    1.58
 -23  -1  29    0.39    1.47
 -23  -1  29    4.30    1.64
  23   1 -29    2.29    1.52
  23   1 -29    1.81    1.73
 -23  -1  28    0.24    1.39
 -23  -1  28   -1.93    1.24
  23   1 -28   -1.37    1.25
  23   1 -28   -1.80    1.56
 -23  -1  27    2.86    1.37
 -23  -1  27   -0.73    1.34
  23   1 -27   -0.75    1.63
  23   1 -27    1.32    1.27
 -23  -1  26   -0.30    1.37
 -23  -1  26    2.73    1.46
  23   1 -26    1.47    1.76
  23   1 -26    3.03    1.32
 -23  -1  25   10.33    1.91
 -23  -1  25    9.57    1.86
  23   1 -25    4.62    2.07
  23   1 -25   10.59    1.74
 -23  -1  24   -0.05    1.41
 -23  -1  24   -0.34    1.32
  23   1 -24    0.54    1.71
  23   1 -24    0.66    1.22
 -23  -1  23    5.30    1.46
 -23  -1  23    2.91    1.51
  23   1 -23    4.56    1.32
  23   1 -23    2.37    1.90
 -23  -1  22    0.69    1.20
 -23  -1  22   -0.64    1.32
  23   1 -22    0.56    1.12
  23   1 -22   -1.29    1.64
 -23  -1  21    2.76    1.36
 -23  -1  21    0.76    1.20
  23   1 -21    3.18    1.71
  23   1 -21    0.61    1.15
 -23  -1  20    2.90    1.44
  23   1 -20    3.29    1.80
 -23  -1  19    0.00    1.20
 -23  -1  19    0.41    1.24
  23   1 -19   -2.22    1.51
  23   1 -19    0.73    1.10
 -23  -1  18    0.64    1.20
 -23  -1  18    0.24    1.22
  23   1 -18    1.51    1.05
  23   1 -18    0.63    1.54
 -23  -1  17    0.51    1.13
 -23  -1  17    0.71    1.27
  23   1 -17    0.66    1.66
  23   1 -17    2.19    1.05
 -23  -1  16   -0.22    1.12
  23   1 -16    0.36    1.00
 -23  -1  15   31.12    2.64
 -23  -1  15   38.49    2.51
 -23  -1  14    0.34    1.22
 -23  -1  14   -0.05    1.15
  23   1 -14    0.39    1.03
  23   1 -14   -0.59    1.61
 -23  -1  13   10.42    1.44
 -23  -1  13    5.45    1.36
  23   1 -13    6.93    1.74
  23   1 -13    8.44    1.24
 -23  -1  12    3.59    1.22
 -23  -1  12    4.86    1.37
  23   1 -12    3.85    1.66
  23   1 -12    5.54    1.12
  23   1 -11   29.10    2.73
  23   1 -11   34.44    2.03
 -23  -1  10    3.51    1.19
 -23  -1  10    4.22    1.25
  23   1 -10    4.59    1.08
  23   1 -10    2.79    1.54
 -23  -1   9   11.72    1.59
 -23  -1   9   16.90    1.61
  23   1  -9   18.34    1.46
  23   1  -9   12.91    1.93
 -23  -1   8    1.39    1.08
 -23  -1   8    2.37    1.08
  23   1  -8    1.36    0.91
  23   1  -8    0.47    1.37
 -23  -1   7   -0.32    1.05
 -23  -1   7    0.25    1.02
  23   1  -7   -0.81    0.86
  23   1  -7    0.76    1.37
  23   1  -6   41.99    2.15
  23   1  -6   37.33    2.79
 -23  -1   5   24.51    1.85
 -23  -1   5   23.24    2.12
  23   1  -5   26.49    1.71
  23   1  -5   24.07    2.32
 -23  -1   4    0.46    1.00
 -23  -1   4    0.81    0.98
  23   1  -4   -0.34    0.97
 -23  -1   3    9.86    1.68
 -23  -1   3    8.74    1.25
 -23  -1   2    1.08    1.36
 -23  -1   2   -0.41    0.98
  23   1  -2   -0.59    0.91
  23   1  -2    1.83    1.25
 -23  -1   1  113.78    5.06
  23   1  -1  103.46    4.64
 -23  -1   0   57.63    3.32
  23   1   0   54.61    3.10
 -23  -1  -2   12.96    1.66
 -23  -1  -2   11.20    1.25
  23   1   2   14.23    1.20
  23   1   2   14.64    1.68
 -23  -1  -3    3.91    0.97
 -23  -1  -3    4.13    1.19
  23   1   3    4.27    1.10
  23   1   3    4.57    0.85
 -23  -1  -4   14.26    1.24
  23   1   4   11.84    1.03
 -23  -1  -5    3.34    0.86
  23   1   5    2.71    0.97
  23   1   5    3.49    0.73
 -23  -1  -6   -0.44    0.76
 -23  -1  -6    0.49    0.98
  23   1   6   -0.15    0.64
  23   1   6    0.17    0.80
 -23  -1  -7   -0.27    0.98
 -23  -1  -7   -0.95    0.75
  23   1   7   -0.20    0.63
  23   1   7    1.15    0.85
 -23  -1  -8    3.24    0.86
 -23  -1  -8    2.54    1.10
  23   1   8    3.74    0.97
  23   1   8    4.35    0.75
 -23  -1  -9   31.37    2.02
 -23  -1  -9   32.32    1.66
  23   1   9   33.71    1.90
  23   1   9   34.64    1.58
 -23  -1 -10    1.95    0.91
 -23  -1 -10    1.20    0.73
  23   1  10    1.27    0.63
  23   1  10    3.32    0.78
 -23  -1 -11    9.89    0.93
 -23  -1 -11   10.74    1.15
  23   1  11   10.30    0.95
  23   1  11   10.37    0.80
 -23  -1 -12    3.52    0.86
 -23  -1 -12    4.51    0.73
  23   1  12    5.03    0.71
  23   1  12    4.03    0.61
 -23  -1 -13   18.53    1.17
 -23  -1 -13   17.75    1.03
 -22  -1  43    0.54    1.81
  22   1 -43   -1.76    1.88
 -22  -1  42    2.07    1.52
 -22  -1  42    0.47    1.93
  22   1 -42   -1.27    1.91
  22   1 -42    0.90    1.64
 -22  -1  41    0.73    1.47
 -22  -1  41    0.27    1.91
  22   1 -41    0.56    1.59
  22   1 -41    1.19    2.03
 -22  -1  40    0.20    1.46
 -22  -1  40    0.41    1.91
  22   1 -40    1.90    1.68
  22   1 -40   -1.15    1.95
 -22  -1  39    0.05    1.76
 -22  -1  39   -0.63    1.46
  22   1 -39   -0.39    1.80
  22   1 -39   -0.41    1.59
 -22  -1  38   -0.78    1.44
 -22  -1  38    1.05    1.81
  22   1 -38   -0.97    1.54
  22   1 -38    1.30    1.83
 -22  -1  37   -1.54    1.34
 -22  -1  37    1.08    1.83
  22   1 -37   -1.07    1.59
  22   1 -37    0.22    1.81
 -22  -1  36   -1.17    1.56
 -22  -1  36   -0.68    1.34
  22   1 -36    1.56    1.85
  22   1 -36   -2.17    1.52
 -22  -1  35   -0.25    1.32
  22   1 -35    0.41    1.59
 -22  -1  34   -1.29    1.24
 -22  -1  34    0.69    1.51
  22   1 -34   -1.91    1.37
  22   1 -34   -1.96    1.47
 -22  -1  33   -1.07    1.36
 -22  -1  33   -0.41    1.46
  22   1 -33    1.58    1.37
 -22  -1  32    0.24    1.51
 -22  -1  32    0.80    1.47
  22   1 -32    0.88    1.39
  22   1 -32   -2.44    1.71
 -22  -1  31    2.95    1.44
 -22  -1  31    2.47    1.36
  22   1 -31    3.56    1.69
  22   1 -31    0.59    1.36
 -22  -1  30    0.47    1.36
 -22  -1  30   -0.58    1.32
  22   1 -30    0.46    1.63
  22   1 -30    1.46    1.25
 -22  -1  29   -0.07    1.30
 -22  -1  29    0.90    1.24
  22   1 -29    0.98    1.68
  22   1 -29   -1.24    1.20
 -22  -1  28    1.71    1.39
 -22  -1  28    2.51    1.37
  22   1 -28    0.93    1.29
  22   1 -28   -0.49    1.66
 -22  -1  27    5.54    1.56
 -22  -1  27    3.27    1.66
  22   1 -27    7.64    1.56
  22   1 -27    2.15    1.91
 -22  -1  26    2.39    1.37
 -22  -1  26    3.13    1.56
  22   1 -26   -0.15    1.78
  22   1 -26    2.34    1.24
 -22  -1  25    0.24    1.19
 -22  -1  25    0.44    1.34
  22   1 -25   -1.03    1.07
  22   1 -25    0.14    1.63
 -22  -1  24    0.03    1.30
 -22  -1  24   -0.97    1.17
  22   1 -24    2.90    1.66
  22   1 -24    0.68    1.07
 -22  -1  23    1.07    1.34
 -22  -1  23    1.32    1.20
  22   1 -23    2.24    1.61
  22   1 -23   -0.93    1.08
 -22  -1  22   -1.85    1.20
  22   1 -22    0.20    1.52
 -22  -1  21    2.00    1.32
  22   1 -21    3.56    1.63
 -22  -1  20   -0.34    1.29
 -22  -1  20    0.88    1.19
  22   1 -20    2.63    1.17
  22   1 -20    1.64    1.64
 -22  -1  19    0.49    1.29
 -22  -1  19    1.58    1.17
  22   1 -19   -1.32    1.63
  22   1 -19   -0.71    1.05
 -22  -1  18   18.40    1.78
  22   1 -18   16.07    1.58
 -22  -1  17    4.69    1.32
  22   1 -17    8.37    1.29
 -22  -1  16    8.16    1.37
 -22  -1  16    7.88    1.63
  22   1 -16    9.71    1.30
  22   1 -16    7.93    1.83
 -22  -1  15    7.67    1.56
 -22  -1  15   11.35    1.49
  22   1 -15   10.23    1.95
  22   1 -15   10.99    1.30
 -22  -1  14    2.29    1.20
 -22  -1  14    0.76    1.08
  22   1 -14    2.59    1.00
  22   1 -14   -0.73    1.49
 -22  -1  13   11.67    1.61
 -22  -1  13   13.81    1.52
  22   1 -13   11.81    1.93
  22   1 -13   11.76    1.30
 -22  -1  12    4.49    1.17
 -22  -1  12    6.44    1.44
  22   1 -12    6.35    1.08
  22   1 -12    4.93    1.68
 -22  -1  11    6.83    1.19
 -22  -1  11    6.22    1.32
  22   1 -11    7.15    1.08
  22   1 -11    5.35    1.58
 -22  -1  10    7.77    1.22
 -22  -1  10    5.22    1.25
  22   1 -10    4.39    1.51
  22   1 -10    8.81    1.12
 -22  -1   9    0.05    0.98
 -22  -1   9    0.64    1.00
  22   1  -9    1.95    1.29
  22   1  -9    0.66    0.83
 -22  -1   8   14.09    1.44
 -22  -1   8    9.91    1.41
  22   1  -8   11.77    1.80
  22   1  -8   11.33    1.17
 -22  -1   7    9.88    1.42
 -22  -1   7   11.28    1.37
  22   1  -7    9.23    1.13
  22   1  -7    9.66    1.66
 -22  -1   6   23.65    1.69
 -22  -1   6   21.41    1.83
  22   1  -6   18.56    2.03
  22   1  -6   22.14    1.49
 -22  -1   5    3.20    1.07
 -22  -1   5    4.49    1.20
  22   1  -5    5.32    1.47
  22   1  -5    5.01    0.97
 -22  -1   4   28.37    1.83
 -22  -1   4   31.74    2.15
  22   1  -4   28.93    1.68
  22   1  -4   27.02    2.29
  22   1  -3   84.25    4.07
  22   1  -3   88.42    3.39
 -22  -1   2   16.77    1.88
  22   1  -2   20.14    1.96
 -22  -1   1    5.39    1.54
  22   1  -1    8.42    1.44
  22   1   0   13.82    1.68
  22   1   0   12.23    1.12
 -22  -1  -1   16.89    1.85
 -22  -1  -1   14.52    1.34
  22   1   1   14.23    1.63
  22   1   1   11.15    1.13
 -22  -1  -2    2.27    0.91
 -22  -1  -2    0.78    1.13
 -22  -1  -3   15.01    1.25
  22   1   3   11.91    1.05
 -22  -1  -4    1.39    0.83
  22   1   4    0.66    0.66
 -22  -1  -5    2.29    1.08
 -22  -1  -5    3.10    0.83
  22   1   5    3.78    0.73
  22   1   5    3.90    1.00
 -22  -1  -6    9.13    1.34
 -22  -1  -6   10.10    1.02
  22   1   6    8.25    0.83
  22   1   6    8.91    1.17
 -22  -1  -7    1.32    0.75
 -22  -1  -7    1.61    0.97
  22   1   7    0.42    0.59
  22   1   7    0.03    0.81
 -22  -1  -8    4.17    1.03
 -22  -1  -8    1.88    0.73
  22   1   8    1.59    0.61
  22   1   8    0.86    0.83
 -22  -1  -9    4.76    1.08
 -22  -1  -9    2.61    0.76
  22   1   9    3.64    0.86
  22   1   9    2.83    0.63
 -22  -1 -10   18.65    1.19
 -22  -1 -10   20.97    1.61
  22   1  10   21.04    1.41
  22   1  10   20.43    1.08
 -22  -1 -11   12.91    1.24
 -22  -1 -11   12.03    0.97
  22   1  11   11.94    1.03
  22   1  11   11.45    0.81
 -22  -1 -12    4.03    0.86
 -22  -1 -12    3.46    0.68
  22   1  12    4.23    0.59
  22   1  12    4.29    0.73
 -22  -1 -13    9.57    0.95
 -22  -1 -13    9.08    0.78
  22   1  13    8.44    0.76
  22   1  13    7.83    0.63
 -21  -1  45    2.17    1.93
  21   1 -45    0.34    2.00
 -21  -1  44    2.08    1.85
  21   1 -44   -1.08    1.93
 -21  -1  43   -1.42    1.42
 -21  -1  43    1.56    1.86
  21   1 -43   -3.30    1.90
  21   1 -43    0.29    1.54
 -21  -1  42   -0.14    1.80
 -21  -1  42    0.95    1.39
  21   1 -42   -3.52    1.85
  21   1 -42    1.42    1.61
 -21  -1  41    0.91    1.37
 -21  -1  41   -2.20    1.81
  21   1 -41    0.46    1.83
  21   1 -41   -1.39    1.59
 -21  -1  40   -2.57    1.73
 -21  -1  40    0.86    1.46
  21   1 -40   -0.71    1.51
  21   1 -40    2.95    1.78
 -21  -1  39   -2.32    1.36
 -21  -1  39   -0.90    1.86
  21   1 -39    0.19    1.81
  21   1 -39   -2.05    1.52
 -21  -1  38    2.46    1.98
 -21  -1  38   -0.56    1.49
  21   1 -38    0.42    1.93
  21   1 -38   -0.25    1.63
 -21  -1  37    0.64    1.44
  21   1 -37   -1.15    1.61
 -21  -1  36   -2.49    1.27
 -21  -1  36    1.63    1.81
  21   1 -36   -2.37    1.74
  21   1 -36    1.00    1.58
 -21  -1  35    2.54    1.49
 -21  -1  35   -0.53    1.29
  21   1 -35    1.00    1.73
  21   1 -35   -0.59    1.59
 -21  -1  34   -0.51    1.41
  21   1 -34    0.49    1.63
 -21  -1  33   -0.80    1.36
 -21  -1  33   -0.37    1.22
  21   1 -33    0.10    1.27
  21   1 -33    0.51    1.64
 -21  -1  32    0.47    1.37
 -21  -1  32   -0.07    1.25
  21   1 -32   -2.19    1.58
  21   1 -32    0.71    1.22
 -21  -1  31   -2.44    1.25
 -21  -1  31   -0.88    1.29
  21   1 -31    2.54    1.61
  21   1 -31   -0.30    1.15
 -21  -1  30   -1.68    1.29
 -21  -1  30   -1.59    1.25
  21   1 -30    0.91    1.13
  21   1 -30    2.35    1.59
 -21  -1  29    1.96    1.29
 -21  -1  29    3.37    1.36
  21   1 -29    1.15    1.13
  21   1 -29   -3.17    1.56
 -21  -1  28   -0.58    1.20
 -21  -1  28   -2.13    1.19
  21   1 -28   -0.91    1.61
  21   1 -28    0.17    1.08
 -21  -1  27    1.51    1.25
 -21  -1  27    3.29    1.27
  21   1 -27    1.58    1.68
  21   1 -27    0.34    1.07
 -21  -1  26    0.49    1.17
 -21  -1  26   -0.10    1.17
  21   1 -26    1.78    1.63
  21   1 -26    1.05    1.03
 -21  -1  25    2.68    1.25
 -21  -1  25   -0.30    1.20
  21   1 -25    0.41    1.05
  21   1 -25    1.51    1.59
 -21  -1  24    1.44    1.24
 -21  -1  24    0.56    1.29
  21   1 -24    0.00    1.10
  21   1 -24    0.95    1.64
 -21  -1  23    3.56    1.41
  21   1 -23    1.76    1.68
 -21  -1  22    6.23    1.51
 -21  -1  22    4.62    1.41
  21   1 -22    4.49    1.29
  21   1 -22    4.27    1.71
 -21  -1  21   -0.98    1.19
 -21  -1  21    0.80    1.15
  21   1 -21    1.98    1.56
  21   1 -21   -1.13    1.05
 -21  -1  20    2.71    1.15
 -21  -1  20    2.25    1.27
  21   1 -20    1.47    1.59
  21   1 -20    1.93    1.00
 -21  -1  19    0.76    1.12
  21   1 -19    2.32    1.02
 -21  -1  18    5.83    1.27
 -21  -1  18    3.13    1.49
  21   1 -18    7.66    1.20
  21   1 -18    2.32    1.76
 -21  -1  17    5.40    1.22
 -21  -1  17    5.66    1.46
  21   1 -17    7.47    1.80
  21   1 -17    7.00    1.15
 -21  -1  16    5.47    1.19
 -21  -1  16    5.15    1.36
  21   1 -16    3.96    1.05
  21   1 -16    6.15    1.64
 -21  -1  15    9.69    1.59
 -21  -1  15   14.70    1.51
  21   1 -15   13.01    1.32
  21   1 -15   10.69    1.88
 -21  -1  14   26.14    1.93
 -21  -1  14   24.09    2.10
  21   1 -14   23.82    2.42
  21   1 -14   30.85    1.88
 -21  -1  13   19.92    1.90
 -21  -1  13   17.41    1.61
  21   1 -13   21.72    2.22
  21   1 -13   18.26    1.47
 -21  -1  12   11.20    1.36
 -21  -1  12   12.18    1.58
  21   1 -12   13.72    1.27
  21   1 -12   11.40    1.80
 -21  -1  11    0.90    1.08
 -21  -1  11   -0.44    0.93
  21   1 -11    0.76    0.85
  21   1 -11   -0.80    1.34
 -21  -1  10   19.95    1.88
 -21  -1  10   22.90    1.73
  21   1 -10   24.73    1.59
  21   1 -10   19.68    2.12
 -21  -1   9    3.20    1.05
 -21  -1   9    4.30    1.17
  21   1  -9    5.22    0.95
  21   1  -9    6.49    1.54
 -21  -1   8    2.44    1.07
 -21  -1   8    3.74    1.03
  21   1  -8    3.74    0.90
  21   1  -8    1.44    1.34
 -21  -1   7    1.32    1.02
 -21  -1   7    0.80    0.91
  21   1  -7    1.52    0.78
  21   1  -7   -0.41    1.25
 -21  -1   6    1.19    1.00
 -21  -1   6    0.68    0.91
  21   1  -6    1.51    0.78
  21   1  -6    0.78    1.24
 -21  -1   5    0.20    0.95
 -21  -1   5    0.71    0.90
  21   1  -5    0.86    0.78
  21   1  -5    0.86    1.24
 -21  -1   4   24.78    1.88
 -21  -1   4   25.24    1.66
  21   1  -4   24.90    2.13
  21   1  -4   21.46    1.46
 -21  -1   3   14.43    1.49
  21   1  -3   12.94    1.69
 -21  -1   2    0.49    0.88
  21   1  -2    1.47    1.19
 -21  -1   1    0.95    0.90
 -21  -1   1    2.35    1.22
  21   1  -1    1.56    0.76
  21   1  -1    1.20    1.12
 -21  -1   0   19.38    1.44
 -21  -1   0   22.95    1.98
  21   1   0   16.55    1.19
  21   1   0   20.72    1.90
 -21  -1  -1   19.72    1.44
 -21  -1  -1   22.85    2.00
  21   1   1   21.88    1.85
  21   1   1   18.60    1.25
 -21  -1  -2   21.43    1.47
  21   1   2   18.60    1.22
 -21  -1  -3   22.11    1.46
  21   1   3   20.38    1.24
 -21  -1  -4    3.30    0.95
 -21  -1  -4    1.81    1.13
  21   1   4    1.81    0.69
  21   1   4    3.15    0.98
  21   1   5    6.00    0.78
  21   1   5    5.98    1.08
 -21  -1  -6    2.32    1.02
 -21  -1  -6    2.81    0.85
  21   1   6    2.02    0.71
  21   1   6    2.57    0.97
 -21  -1  -7    0.76    0.73
 -21  -1  -7    1.15    0.97
 -21  -1  -8   14.21    1.39
 -21  -1  -8   14.75    1.10
  21   1   8   13.86    0.97
  21   1   8   14.38    1.27
 -21  -1  -9    0.27    0.69
 -21  -1  -9    0.24    0.97
  21   1   9    0.10    0.58
  21   1   9    0.17    0.80
 -21  -1 -10   45.29    1.95
 -21  -1 -10   52.15    2.52
  21   1  10   47.75    1.86
  21   1  10   50.36    2.32
 -21  -1 -11   22.53    1.25
 -21  -1 -11   24.02    1.56
  21   1  11   25.09    1.47
  21   1  11   22.58    1.12
 -21  -1 -12    2.00    0.85
 -21  -1 -12    1.64    0.66
  21   1  12    2.44    0.69
  21   1  12    2.10    0.54
 -21  -1 -13    0.10    0.56
 -21  -1 -13   -1.13    0.76
  21   1  13   -0.10    0.44
  21   1  13    0.47    0.58
 -21  -1 -14    4.76    0.64
 -21  -1 -14    7.32    0.81
  21   1  14    6.64    0.63
  21   1  14    5.25    0.53
 -21  -1 -15    3.81    0.56
 -21  -1 -15    4.57    0.71
 -20  -1  46   -1.36    1.88
  20   1 -46    0.36    1.95
 -20  -1  45    0.81    1.90
  20   1 -45    0.25    1.93
 -20  -1  44   -1.30    1.81
 -20  -1  44   -0.58    1.41
  20   1 -44   -0.93    1.86
  20   1 -44    0.05    1.52
 -20  -1  43    0.24    1.46
 -20  -1  43    0.95    1.81
  20   1 -43    1.56    1.88
  20   1 -43   -2.03    1.52
 -20  -1  42    0.25    1.47
 -20  -1  42    1.96    1.81
  20   1 -42    2.19    1.83
  20   1 -42   -0.49    1.58
 -20  -1  41    2.05    1.88
 -20  -1  41   -2.49    1.42
  20   1 -41    2.95    1.88
  20   1 -41    3.44    1.73
 -20  -1  40    0.44    1.39
 -20  -1  40   -0.71    1.90
  20   1 -40    2.34    1.90
  20   1 -40    2.34    1.56
 -20  -1  39   -0.90    1.41
 -20  -1  39   -0.08    1.86
  20   1 -39    1.08    1.91
  20   1 -39    1.64    1.64
 -20  -1  38   -0.91    1.32
  20   1 -38    0.58    1.56
 -20  -1  37   -1.93    1.63
 -20  -1  37    1.59    1.39
  20   1 -37   -0.66    1.61
  20   1 -37   -0.20    1.61
 -20  -1  36    0.02    1.47
 -20  -1  36    2.86    1.80
  20   1 -36   -3.02    1.80
  20   1 -36    1.51    1.68
 -20  -1  35    2.93    1.61
  20   1 -35   -0.85    1.47
 -20  -1  34    1.54    1.49
 -20  -1  34   -1.27    1.20
  20   1 -34    1.00    1.41
  20   1 -34   -0.30    1.63
 -20  -1  33    1.36    1.37
 -20  -1  33    0.25    1.29
  20   1 -33    2.00    1.42
  20   1 -33   -0.29    1.58
 -20  -1  32    0.32    1.34
 -20  -1  32   -0.69    1.39
  20   1 -32    0.36    1.68
  20   1 -32    2.15    1.25
 -20  -1  31    1.73    1.37
 -20  -1  31    1.17    1.30
  20   1 -31   -1.51    1.71
  20   1 -31    2.90    1.22
 -20  -1  30    0.88    1.24
 -20  -1  30    2.41    1.29
  20   1 -30   -0.15    1.63
  20   1 -30    0.34    1.08
 -20  -1  29    4.47    1.49
 -20  -1  29    6.83    1.51
  20   1 -29    5.67    1.93
  20   1 -29    4.76    1.34
 -20  -1  28    1.44    1.17
 -20  -1  28    1.86    1.30
  20   1 -28   -0.58    1.56
  20   1 -28    0.22    1.10
 -20  -1  27   -2.10    1.10
 -20  -1  27    0.42    1.19
  20   1 -27    2.03    1.63
  20   1 -27   -0.24    1.03
 -20  -1  26   10.45    1.71
 -20  -1  26    7.06    1.69
  20   1 -26   11.18    1.56
  20   1 -26    9.45    2.10
 -20  -1  25    7.01    1.58
 -20  -1  25    5.93    1.51
  20   1 -25    1.52    1.71
 -20  -1  24    2.22    1.36
  20   1 -24    2.81    1.68
 -20  -1  23    2.22    1.19
 -20  -1  23    1.41    1.24
  20   1 -23    0.39    1.49
  20   1 -23    2.22    1.03
 -20  -1  22    2.57    1.32
 -20  -1  22    3.88    1.22
  20   1 -22    1.93    1.68
  20   1 -22    3.73    1.07
  20   1 -21   16.24    1.56
 -20  -1  20    1.47    1.17
  20   1 -20    1.76    1.03
 -20  -1  19   24.36    1.90
 -20  -1  19   22.02    2.10
  20   1 -19   18.04    2.34
  20   1 -19   21.16    1.63
 -20  -1  18   -0.25    1.00
 -20  -1  18    0.97    1.15
  20   1 -18    0.15    1.42
  20   1 -18    0.93    0.88
 -20  -1  17    5.34    1.36
 -20  -1  17    7.44    1.30
  20   1 -17    4.39    1.61
  20   1 -17    5.86    1.10
 -20  -1  16   41.42    2.42
 -20  -1  16   33.69    2.49
 -20  -1  15   14.36    1.47
 -20  -1  15   12.03    1.64
  20   1 -15   11.45    1.88
  20   1 -15   15.14    1.36
 -20  -1  14    6.91    1.39
 -20  -1  14    8.40    1.25
  20   1 -14    8.11    1.63
  20   1 -14    6.30    1.07
[truncated: 15,671,812 more chars]
